# Supplementary material for: N-(4-Meth­oxy-2-nitro­phen­yl)-N-(methyl­sulfon­yl)methane­sulfonamide
Source: Acta Crystallogr Sect E Struct Rep Online. 2012 Jun 13;68(Pt 7):o2090. doi: 10.1107/S160053681202483X (PMC3393905; doi:10.1107/S160053681202483X)
Supplement: Supplementary file 1 [file e-68-o2090-sup1.cif]

##############################################################################
#                                                                            #
# This CIF contains the data in a paper accepted for publication in          #
# Acta Crystallographica Section E. It conforms to the requirements of       #
# Notes for Authors for Acta Crystallographica Section E, and has been       #
# peer reviewed under the auspices of the IUCr Commission on Journals.       #
#                                                                            #
# Full details of the Crystallographic Information File format               #
# are given in the paper "The Crystallographic Information File (CIF):       #
# a New Standard Archive File for Crystallography" by S. R. Hall, F. H.      #
# Allen and I. D. Brown [Acta Cryst. (1991), A47, 655-685].                  #
#                                                                            #
# The current version of the core CIF dictionary is obtainable from          #
# ftp://ftp.iucr.org/pub/cif_core.dic.                                       #
#                                                                            #
# Software is freely available for graphical display of the structure(s)     #
# in this CIF. For information consult the CIF software page                 #
# http://www.iucr.org/resources/cif/software.                                #
#                                                                            #
# This file may be used for bona fide research purposes within the           #
# scientific community so long as proper attribution is given to the journal # 
# article from which it was obtained.                                        #
#                                                                            #
##############################################################################
data_global
_audit_creation_method     'form.cif (version 2.0)'
_journal_data_validation_number     ?
_journal_date_recd_electronic     2012-05-29
_journal_date_accepted     2012-05-31
_journal_name_full     'Acta Crystallographica, Section E'
_journal_year     2012
_journal_volume     68
_journal_issue      7
_journal_page_first     o2090
_journal_page_last     o2090
_journal_paper_category     QO
_journal_paper_doi     10.1107/S160053681202483X
_journal_coeditor_code     IS5148
_publ_contact_author_name     'Yousuf, S. '
_publ_contact_author_address
;
      H.E.J. Research Institute of Chemistry,
      International Cenetr for Chemical and Biological Sciences,
      University of Karachi,
      Karachi 75270, Pakistan
;
_publ_contact_author_email     'dr.sammer.yousuf@gmail.com'
_publ_contact_author_fax     '+92-21 34819018-9'
_publ_contact_author_phone     '+92-21 34824924'
_publ_section_title
;
<i>N</i>-(4-Methoxy-2-nitrophenyl)-<i>N</i>-(methylsulfonyl)methanesulfonamide
;
loop_
    _publ_author_name
    _publ_author_footnote
    _publ_author_address
    'Sammer Yousuf' ?
;     H.E.J. Research Institute of Chemistry,
      International Center for Chemical and Biological Sciences,
      University of Karachi,
      Karachi 75270, Pakistan
;
    'Hina Siddiqui' ?
;     H.E.J. Research Institute of Chemistry,
      International Center for Chemical and Biological Sciences,
      University of Karachi,
      Karachi 75270, Pakistan
;
    'Rabia Farooq' ?
;     H.E.J. Research Institute of Chemistry,
      International Center for Chemical and Biological Sciences,
      University of Karachi,
      Karachi 75270, Pakistan
;
    'M. Iqbal Choudhary' ?
;
H.E.J. Research Institute of Chemistry,
International Center for Chemical and Biological Sciences,
University of Karachi,
Karachi 75270, Pakistan
Department of Biochemistry, Faculty of Sciences,
King Abdul Aziz University, Jeddah 21589, Saudi Arabia
;
data_I
_audit_creation_method     SHELXL-97
_chemical_name_systematic
;
<i>N</i>-(4-Methoxy-2-nitrophenyl)-<i>N</i>-(methylsulfonyl)methanesulfonamide
;
_chemical_name_common     ?
_chemical_formula_moiety     'C9 H12 N2 O7 S2'
_chemical_formula_sum     'C9 H12 N2 O7 S2'
_chemical_formula_iupac     'C9 H12 N2 O7 S2'
_chemical_formula_weight     324.33
_chemical_melting_point     ?
_symmetry_cell_setting     monoclinic
_symmetry_space_group_name_H-M     'P 21/c'
_symmetry_space_group_name_Hall     '-P 2ybc'
loop_
    _symmetry_equiv_pos_as_xyz
    'x, y, z'
    '-x, y+1/2, -z+1/2'
    '-x, -y, -z'
    'x, -y-1/2, z-1/2'
_cell_length_a     9.4976(7)
_cell_length_b     7.5987(6)
_cell_length_c     19.2434(15)
_cell_angle_alpha     90.00
_cell_angle_beta     103.672(2)
_cell_angle_gamma     90.00
_cell_volume     1349.43(18)
_cell_formula_units_Z     4
_cell_measurement_reflns_used     3096
_cell_measurement_theta_min     2.18
_cell_measurement_theta_max     27.68
_cell_measurement_temperature     273(2)
_exptl_crystal_description     Block
_exptl_crystal_colour     yellow
_exptl_crystal_size_max     0.55
_exptl_crystal_size_mid     0.47
_exptl_crystal_size_min     0.11
_exptl_crystal_density_diffrn     1.596
_exptl_crystal_density_meas     ?
_exptl_crystal_density_method     'not measured'
_exptl_crystal_F_000     672
_exptl_absorpt_coefficient_mu     0.427
_exptl_absorpt_correction_type     multi-scan
_exptl_absorpt_process_details     '(SADABS; Bruker, 2000)'
_exptl_absorpt_correction_T_min     0.7989
_exptl_absorpt_correction_T_max     0.9545
_exptl_special_details     ?
_diffrn_ambient_temperature     273(2)
_diffrn_radiation_type     MoK\a
_diffrn_radiation_wavelength     0.71073
_diffrn_radiation_source     'fine-focus sealed tube'
_diffrn_radiation_monochromator     graphite
_diffrn_measurement_device_type
;
Bruker SMART APEX CCD area-detector
;
_diffrn_measurement_method     '\w scan'
_diffrn_detector_area_resol_mean     ?
_diffrn_reflns_number     9504
_diffrn_reflns_av_R_equivalents     0.0234
_diffrn_reflns_av_sigmaI/netI     0.0253
_diffrn_reflns_theta_min     2.18
_diffrn_reflns_theta_max     28.33
_diffrn_reflns_theta_full     28.33
_diffrn_measured_fraction_theta_max     0.999
_diffrn_measured_fraction_theta_full     0.999
_diffrn_reflns_limit_h_min     -12
_diffrn_reflns_limit_h_max     12
_diffrn_reflns_limit_k_min     -10
_diffrn_reflns_limit_k_max     9
_diffrn_reflns_limit_l_min     -25
_diffrn_reflns_limit_l_max     23
_diffrn_standards_number     ?
_diffrn_standards_interval_count     ?
_diffrn_standards_interval_time     ?
_diffrn_standards_decay_%     ?
_refine_special_details
;
Refinement of <i>F</i>^2^ against ALL reflections. The weighted <i>R</i>-factor
<i>wR</i> and goodness of fit <i>S</i> are based on <i>F</i>^2^, conventional
<i>R</i>-factors <i>R</i> are based on <i>F</i>, with <i>F</i> set to zero for
negative <i>F</i>^2^. The threshold expression of <i>F</i>^2^ >
\s(<i>F</i>^2^) is used only for calculating <i>R</i>-factors(gt) <i>etc</i>.
and is not relevant to the choice of reflections for refinement.
<i>R</i>-factors based on <i>F</i>^2^ are statistically about twice as large
as those based on <i>F</i>, and <i>R</i>- factors based on ALL data will be
even larger.
;
_reflns_number_total     3362
_reflns_number_gt     2711
_reflns_threshold_expression     I>2\s(I)
_refine_ls_structure_factor_coef     Fsqd
_refine_ls_matrix_type     full
_refine_ls_R_factor_all     0.0505
_refine_ls_R_factor_gt     0.0397
_refine_ls_wR_factor_gt     0.1057
_refine_ls_wR_factor_ref     0.1133
_refine_ls_goodness_of_fit_ref     1.046
_refine_ls_restrained_S_all     1.046
_refine_ls_number_reflns     3362
_refine_ls_number_parameters     185
_refine_ls_number_restraints     0
_refine_ls_hydrogen_treatment     constr
_refine_ls_weighting_scheme     calc
_refine_ls_weighting_details
         'calc w=1/[\s^2^(Fo^2^)+(0.0641P)^2^+0.2074P] where P=(Fo^2^+2Fc^2^)/3'
_atom_sites_solution_hydrogens     geom
_atom_sites_solution_primary     direct
_atom_sites_solution_secondary     difmap
_refine_ls_shift/su_max     0.001
_refine_ls_shift/su_mean     0.000
_refine_diff_density_max     0.308
_refine_diff_density_min     -0.301
_refine_ls_extinction_method     'SHELXL97 (Sheldrick, 2008)'
_refine_ls_extinction_coef     0.0101(14)
_refine_ls_extinction_expression
                                  'Fc^*^=kFc[1+0.001xFc^2^\l^3^/sin(2\q)]^-1/4^'
loop_
    _atom_type_symbol
    _atom_type_description
    _atom_type_scat_dispersion_real
    _atom_type_scat_dispersion_imag
    _atom_type_scat_source
    'C' 'C' 0.0033 0.0016
                         'International Tables Vol C Tables 4.2.6.8 and 6.1.1.4'
    'H' 'H' 0.0000 0.0000
                         'International Tables Vol C Tables 4.2.6.8 and 6.1.1.4'
    'N' 'N' 0.0061 0.0033
                         'International Tables Vol C Tables 4.2.6.8 and 6.1.1.4'
    'O' 'O' 0.0106 0.0060
                         'International Tables Vol C Tables 4.2.6.8 and 6.1.1.4'
    'S' 'S' 0.1246 0.1234
                         'International Tables Vol C Tables 4.2.6.8 and 6.1.1.4'
_computing_data_collection     'SMART (Bruker, 2000)'
_computing_cell_refinement     'SAINT (Bruker, 2000)'
_computing_data_reduction     'SAINT (Bruker, 2000)'
_computing_structure_solution     'SHELXS97 (Sheldrick, 2008)'
_computing_structure_refinement     'SHELXL97 (Sheldrick, 2008)'
_computing_molecular_graphics     'SHELXTL (Sheldrick, 2008)'
_computing_publication_material
;
SHELXTL (Sheldrick, 2008), PARST (Nardelli, 1995) and PLATON
(Spek, 2009)
;
loop_
    _atom_site_type_symbol
    _atom_site_label
    _atom_site_fract_x
    _atom_site_fract_y
    _atom_site_fract_z
    _atom_site_U_iso_or_equiv
    _atom_site_adp_type
    _atom_site_calc_flag
    _atom_site_refinement_flags
    _atom_site_occupancy
    _atom_site_symmetry_multiplicity
    _atom_site_disorder_assembly
    _atom_site_disorder_group
    S S1 0.80706(5) 0.21065(6) -0.02024(2) 0.03866(15) Uani d . 1 1 . .
    S S2 0.67671(5) 0.31016(6) 0.09782(2) 0.03825(15) Uani d . 1 1 . .
    O O1 0.55361(15) 0.22596(19) 0.05410(8) 0.0529(4) Uani d . 1 1 . .
    O O2 0.71498(16) 0.2788(2) 0.17294(7) 0.0514(4) Uani d . 1 1 . .
    O O3 0.95185(15) 0.2109(2) -0.02879(7) 0.0522(4) Uani d . 1 1 . .
    O O4 0.70649(16) 0.3355(2) -0.05856(7) 0.0561(4) Uani d . 1 1 . .
    O O5 0.80101(17) -0.07491(19) 0.12618(9) 0.0608(4) Uani d . 1 1 . .
    O O6 0.99411(19) -0.20742(17) 0.18046(9) 0.0602(4) Uani d . 1 1 . .
    O O7 1.36416(14) 0.2232(2) 0.25913(8) 0.0503(4) Uani d . 1 1 . .
    N N1 0.92993(18) -0.07629(18) 0.15472(8) 0.0381(3) Uani d . 1 1 . .
    N N2 0.82155(15) 0.24662(18) 0.06736(7) 0.0329(3) Uani d . 1 1 . .
    C C1 1.14724(19) 0.0885(2) 0.20463(9) 0.0345(4) Uani d . 1 1 . .
    H H1B 1.1802 -0.0117 0.2313 0.041 Uiso calc R 1 1 . .
    C C2 1.01332(18) 0.0890(2) 0.15816(8) 0.0311(3) Uani d . 1 1 . .
    C C3 0.96028(17) 0.2371(2) 0.11724(8) 0.0315(3) Uani d . 1 1 . .
    C C4 1.04925(19) 0.3835(2) 0.12521(10) 0.0406(4) Uani d . 1 1 . .
    H H4B 1.0171 0.4833 0.0982 0.049 Uiso calc R 1 1 . .
    C C5 1.1838(2) 0.3863(2) 0.17185(10) 0.0428(4) Uani d . 1 1 . .
    H H5A 1.2407 0.4872 0.1764 0.051 Uiso calc R 1 1 . .
    C C6 1.23354(19) 0.2382(3) 0.21179(9) 0.0366(4) Uani d . 1 1 . .
    C C7 1.4561(2) 0.3748(3) 0.27101(13) 0.0630(6) Uani d . 1 1 . .
    H H7A 1.5458 0.3458 0.3040 0.095 Uiso calc R 1 1 . .
    H H7B 1.4090 0.4680 0.2905 0.095 Uiso calc R 1 1 . .
    H H7C 1.4752 0.4123 0.2265 0.095 Uiso calc R 1 1 . .
    C C8 0.6647(3) 0.5369(3) 0.08270(13) 0.0576(6) Uani d . 1 1 . .
    H H8A 0.5830 0.5830 0.0981 0.086 Uiso calc R 1 1 . .
    H H8B 0.6528 0.5598 0.0326 0.086 Uiso calc R 1 1 . .
    H H8C 0.7517 0.5927 0.1091 0.086 Uiso calc R 1 1 . .
    C C9 0.7335(2) -0.0003(3) -0.03754(11) 0.0507(5) Uani d . 1 1 . .
    H H9A 0.7196 -0.0262 -0.0875 0.076 Uiso calc R 1 1 . .
    H H9B 0.6421 -0.0054 -0.0246 0.076 Uiso calc R 1 1 . .
    H H9C 0.7986 -0.0849 -0.0100 0.076 Uiso calc R 1 1 . .
loop_
    _atom_site_aniso_label
    _atom_site_aniso_U_11
    _atom_site_aniso_U_22
    _atom_site_aniso_U_33
    _atom_site_aniso_U_12
    _atom_site_aniso_U_13
    _atom_site_aniso_U_23
    S1 0.0379(3) 0.0453(3) 0.0321(2) -0.00244(18) 0.00691(18) 0.00241(17)
    S2 0.0339(2) 0.0363(2) 0.0449(3) -0.00356(16) 0.00994(18) -0.00732(18)
    O1 0.0338(7) 0.0560(9) 0.0673(10) -0.0104(6) 0.0088(6) -0.0157(7)
    O2 0.0573(9) 0.0568(9) 0.0437(8) -0.0021(7) 0.0191(6) -0.0065(6)
    O3 0.0448(8) 0.0697(10) 0.0460(8) -0.0059(7) 0.0185(6) -0.0001(7)
    O4 0.0582(9) 0.0632(9) 0.0421(7) 0.0097(7) 0.0020(6) 0.0133(7)
    O5 0.0512(9) 0.0431(8) 0.0834(11) -0.0183(7) 0.0065(8) 0.0071(7)
    O6 0.0801(12) 0.0310(7) 0.0648(10) -0.0038(7) 0.0078(8) 0.0130(7)
    O7 0.0351(7) 0.0564(9) 0.0529(8) -0.0008(6) -0.0029(6) -0.0013(7)
    N1 0.0530(9) 0.0287(7) 0.0343(7) -0.0084(6) 0.0137(6) -0.0001(6)
    N2 0.0306(7) 0.0356(7) 0.0310(7) -0.0017(6) 0.0044(5) -0.0005(6)
    C1 0.0407(9) 0.0316(8) 0.0311(8) 0.0033(7) 0.0082(6) 0.0031(6)
    C2 0.0388(9) 0.0254(8) 0.0307(8) -0.0054(6) 0.0114(6) -0.0010(6)
    C3 0.0323(8) 0.0300(8) 0.0317(8) -0.0036(6) 0.0062(6) 0.0016(6)
    C4 0.0416(10) 0.0297(8) 0.0466(10) -0.0064(7) 0.0029(7) 0.0078(7)
    C5 0.0403(10) 0.0347(9) 0.0508(11) -0.0112(7) 0.0054(8) 0.0039(8)
    C6 0.0336(9) 0.0417(9) 0.0337(9) -0.0008(7) 0.0065(7) -0.0032(7)
    C7 0.0358(11) 0.0725(15) 0.0743(15) -0.0108(10) 0.0002(10) -0.0152(13)
    C8 0.0612(14) 0.0352(10) 0.0733(15) 0.0068(9) 0.0096(11) -0.0051(10)
    C9 0.0521(12) 0.0529(12) 0.0456(11) -0.0100(9) 0.0089(9) -0.0160(9)
_geom_special_details
;
All e.s.d.'s (except the e.s.d. in the dihedral angle between two l.s. planes)
are estimated using the full covariance matrix. The cell e.s.d.'s are taken
into account individually in the estimation of e.s.d.'s in distances, angles
and torsion angles; correlations between e.s.d.'s in cell parameters are only
used when they are defined by crystal symmetry. An approximate (isotropic)
treatment of cell e.s.d.'s is used for estimating e.s.d.'s involving l.s.
planes.
;
loop_
    _geom_bond_atom_site_label_1
    _geom_bond_atom_site_label_2
    _geom_bond_site_symmetry_2
    _geom_bond_distance
    _geom_bond_publ_flag
    S1 O4 . 1.4223(15) ?
    S1 O3 . 1.4231(14) ?
    S1 N2 . 1.6809(14) ?
    S1 C9 . 1.748(2) ?
    S2 O1 . 1.4210(14) ?
    S2 O2 . 1.4247(14) ?
    S2 N2 . 1.6882(15) ?
    S2 C8 . 1.747(2) ?
    O5 N1 . 1.218(2) ?
    O6 N1 . 1.211(2) ?
    O7 C6 . 1.359(2) ?
    O7 C7 . 1.431(3) ?
    N1 C2 . 1.478(2) ?
    N2 C3 . 1.437(2) ?
    C1 C2 . 1.371(2) ?
    C1 C6 . 1.389(2) ?
    C1 H1B . 0.9300 ?
    C2 C3 . 1.397(2) ?
    C3 C4 . 1.383(2) ?
    C4 C5 . 1.377(2) ?
    C4 H4B . 0.9300 ?
    C5 C6 . 1.382(3) ?
    C5 H5A . 0.9300 ?
    C7 H7A . 0.9600 ?
    C7 H7B . 0.9600 ?
    C7 H7C . 0.9600 ?
    C8 H8A . 0.9600 ?
    C8 H8B . 0.9600 ?
    C8 H8C . 0.9600 ?
    C9 H9A . 0.9600 ?
    C9 H9B . 0.9600 ?
    C9 H9C . 0.9600 ?
loop_
    _geom_angle_atom_site_label_1
    _geom_angle_atom_site_label_2
    _geom_angle_atom_site_label_3
    _geom_angle_site_symmetry_1
    _geom_angle_site_symmetry_3
    _geom_angle
    _geom_angle_publ_flag
    O4 S1 O3 . . 119.21(9) ?
    O4 S1 N2 . . 107.30(8) ?
    O3 S1 N2 . . 105.27(8) ?
    O4 S1 C9 . . 108.87(10) ?
    O3 S1 C9 . . 109.43(10) ?
    N2 S1 C9 . . 105.93(9) ?
    O1 S2 O2 . . 120.15(9) ?
    O1 S2 N2 . . 106.83(8) ?
    O2 S2 N2 . . 105.73(8) ?
    O1 S2 C8 . . 109.48(11) ?
    O2 S2 C8 . . 108.96(10) ?
    N2 S2 C8 . . 104.52(10) ?
    C6 O7 C7 . . 117.75(16) ?
    O6 N1 O5 . . 123.14(15) ?
    O6 N1 C2 . . 117.92(15) ?
    O5 N1 C2 . . 118.94(14) ?
    C3 N2 S1 . . 120.43(11) ?
    C3 N2 S2 . . 118.43(11) ?
    S1 N2 S2 . . 120.96(8) ?
    C2 C1 C6 . . 119.80(16) ?
    C2 C1 H1B . . 120.1 ?
    C6 C1 H1B . . 120.1 ?
    C1 C2 C3 . . 121.66(15) ?
    C1 C2 N1 . . 115.57(14) ?
    C3 C2 N1 . . 122.77(15) ?
    C4 C3 C2 . . 117.11(15) ?
    C4 C3 N2 . . 118.25(15) ?
    C2 C3 N2 . . 124.63(15) ?
    C5 C4 C3 . . 122.23(16) ?
    C5 C4 H4B . . 118.9 ?
    C3 C4 H4B . . 118.9 ?
    C4 C5 C6 . . 119.50(17) ?
    C4 C5 H5A . . 120.3 ?
    C6 C5 H5A . . 120.3 ?
    O7 C6 C5 . . 125.38(17) ?
    O7 C6 C1 . . 114.93(17) ?
    C5 C6 C1 . . 119.70(16) ?
    O7 C7 H7A . . 109.5 ?
    O7 C7 H7B . . 109.5 ?
    H7A C7 H7B . . 109.5 ?
    O7 C7 H7C . . 109.5 ?
    H7A C7 H7C . . 109.5 ?
    H7B C7 H7C . . 109.5 ?
    S2 C8 H8A . . 109.5 ?
    S2 C8 H8B . . 109.5 ?
    H8A C8 H8B . . 109.5 ?
    S2 C8 H8C . . 109.5 ?
    H8A C8 H8C . . 109.5 ?
    H8B C8 H8C . . 109.5 ?
    S1 C9 H9A . . 109.5 ?
    S1 C9 H9B . . 109.5 ?
    H9A C9 H9B . . 109.5 ?
    S1 C9 H9C . . 109.5 ?
    H9A C9 H9C . . 109.5 ?
    H9B C9 H9C . . 109.5 ?
loop_
    _geom_torsion_atom_site_label_1
    _geom_torsion_atom_site_label_2
    _geom_torsion_atom_site_label_3
    _geom_torsion_atom_site_label_4
    _geom_torsion_site_symmetry_1
    _geom_torsion_site_symmetry_2
    _geom_torsion_site_symmetry_3
    _geom_torsion_site_symmetry_4
    _geom_torsion
    _geom_torsion_publ_flag
    O4 S1 N2 C3 . . . . -139.57(14) ?
    O3 S1 N2 C3 . . . . -11.63(15) ?
    C9 S1 N2 C3 . . . . 104.25(14) ?
    O4 S1 N2 S2 . . . . 35.55(12) ?
    O3 S1 N2 S2 . . . . 163.50(10) ?
    C9 S1 N2 S2 . . . . -80.63(12) ?
    O1 S2 N2 C3 . . . . -150.32(13) ?
    O2 S2 N2 C3 . . . . -21.24(15) ?
    C8 S2 N2 C3 . . . . 93.69(15) ?
    O1 S2 N2 S1 . . . . 34.46(12) ?
    O2 S2 N2 S1 . . . . 163.53(10) ?
    C8 S2 N2 S1 . . . . -81.53(12) ?
    C6 C1 C2 C3 . . . . 0.0(3) ?
    C6 C1 C2 N1 . . . . -179.76(15) ?
    O6 N1 C2 C1 . . . . -14.8(2) ?
    O5 N1 C2 C1 . . . . 165.47(17) ?
    O6 N1 C2 C3 . . . . 165.42(17) ?
    O5 N1 C2 C3 . . . . -14.3(2) ?
    C1 C2 C3 C4 . . . . 0.4(2) ?
    N1 C2 C3 C4 . . . . -179.79(15) ?
    C1 C2 C3 N2 . . . . 179.70(15) ?
    N1 C2 C3 N2 . . . . -0.5(3) ?
    S1 N2 C3 C4 . . . . 82.83(19) ?
    S2 N2 C3 C4 . . . . -92.42(17) ?
    S1 N2 C3 C2 . . . . -96.42(17) ?
    S2 N2 C3 C2 . . . . 88.33(19) ?
    C2 C3 C4 C5 . . . . -0.8(3) ?
    N2 C3 C4 C5 . . . . 179.87(17) ?
    C3 C4 C5 C6 . . . . 0.7(3) ?
    C7 O7 C6 C5 . . . . 2.6(3) ?
    C7 O7 C6 C1 . . . . -177.73(17) ?
    C4 C5 C6 O7 . . . . 179.46(18) ?
    C4 C5 C6 C1 . . . . -0.2(3) ?
    C2 C1 C6 O7 . . . . -179.86(15) ?
    C2 C1 C6 C5 . . . . -0.2(3) ?
loop_
    _geom_hbond_atom_site_label_D
    _geom_hbond_atom_site_label_H
    _geom_hbond_atom_site_label_A
    _geom_hbond_site_symmetry_A
    _geom_hbond_distance_DH
    _geom_hbond_distance_HA
    _geom_hbond_distance_DA
    _geom_hbond_angle_DHA
    _geom_hbond_publ_flag
    C1 H1B O2 2_745 0.93 2.46 3.368(2) 165 yes
    C8 H8B O4 . 0.96 2.58 3.225(3) 125 yes
    C8 H8C O5 1_565 0.96 2.58 3.250(3) 127 yes
    C9 H9B O1 . 0.96 2.59 3.226(3) 124 yes
    C9 H9B O1 3_655 0.96 2.47 3.173(3) 130 yes
_iucr_refine_instructions_details
;
TITL a in P2(1)/c
CELL  0.71073    9.4976    7.5987   19.2434    90.000   103.672    90.000
ZERR  4           0.0007    0.0006    0.0015     0.000     0.002     0.000
LATT   1
SYMM             - X ,    0.50000 + Y ,    0.50000 - Z
SFAC C H N O S
UNIT 36 48 8 28 8
TEMP 0
CONF
SIZE 0.55 0.47 0.11
L.S. 10
BOND $H
FMAP 2 2 60
PLAN 10
ACTA
DFIX 1.5 0.01 O1 O1B
WGHT    0.064100    0.207400
EXTI    0.010052
FVAR       0.52079
S1    5    0.807057    0.210648   -0.020235    11.00000    0.03790    0.04534 =
         0.03205    0.00241    0.00691   -0.00244
S2    5    0.676714    0.310165    0.097824    11.00000    0.03390    0.03629 =
         0.04487   -0.00732    0.00994   -0.00356
O1    4    0.553607    0.225956    0.054102    11.00000    0.03379    0.05600 =
         0.06726   -0.01567    0.00877   -0.01042
O2    4    0.714980    0.278811    0.172935    11.00000    0.05733    0.05683 =
         0.04371   -0.00654    0.01914   -0.00212
O3    4    0.951847    0.210913   -0.028786    11.00000    0.04477    0.06966 =
         0.04596   -0.00010    0.01851   -0.00591
O4    4    0.706489    0.335465   -0.058561    11.00000    0.05817    0.06315 =
         0.04208    0.01334    0.00196    0.00969
O5    4    0.801013   -0.074915    0.126183    11.00000    0.05119    0.04313 =
         0.08337    0.00706    0.00649   -0.01833
O6    4    0.994114   -0.207423    0.180458    11.00000    0.08006    0.03103 =
         0.06478    0.01299    0.00780   -0.00379
O7    4    1.364155    0.223197    0.259129    11.00000    0.03506    0.05640 =
         0.05285   -0.00129   -0.00295   -0.00076
N1    3    0.929932   -0.076288    0.154724    11.00000    0.05295    0.02873 =
         0.03428   -0.00015    0.01367   -0.00842
N2    3    0.821545    0.246616    0.067362    11.00000    0.03057    0.03563 =
         0.03100   -0.00048    0.00438   -0.00167
C1    1    1.147239    0.088520    0.204628    11.00000    0.04073    0.03158 =
         0.03105    0.00306    0.00824    0.00325
AFIX  43
H1B   2    1.180220   -0.011680    0.231279    11.00000   -1.20000
AFIX   0
C2    1    1.013322    0.089001    0.158158    11.00000    0.03884    0.02540 =
         0.03074   -0.00103    0.01143   -0.00538
C3    1    0.960277    0.237118    0.117243    11.00000    0.03228    0.02996 =
         0.03168    0.00162    0.00624   -0.00364
C4    1    1.049246    0.383475    0.125214    11.00000    0.04159    0.02972 =
         0.04662    0.00780    0.00292   -0.00643
AFIX  43
H4B   2    1.017125    0.483348    0.098163    11.00000   -1.20000
AFIX   0
C5    1    1.183784    0.386312    0.171851    11.00000    0.04027    0.03470 =
         0.05081    0.00389    0.00543   -0.01122
AFIX  43
H5A   2    1.240718    0.487162    0.176431    11.00000   -1.20000
AFIX   0
C6    1    1.233537    0.238178    0.211788    11.00000    0.03357    0.04165 =
         0.03373   -0.00318    0.00651   -0.00083
C7    1    1.456125    0.374805    0.271008    11.00000    0.03584    0.07248 =
         0.07431   -0.01522    0.00025   -0.01076
AFIX 137
H7A   2    1.545794    0.345790    0.304013    11.00000   -1.50000
H7B   2    1.409045    0.468030    0.290493    11.00000   -1.50000
H7C   2    1.475232    0.412297    0.226486    11.00000   -1.50000
AFIX   0
C8    1    0.664731    0.536950    0.082700    11.00000    0.06119    0.03523 =
         0.07328   -0.00507    0.00960    0.00677
AFIX 137
H8A   2    0.583038    0.582967    0.098143    11.00000   -1.50000
H8B   2    0.652833    0.559796    0.032580    11.00000   -1.50000
H8C   2    0.751735    0.592715    0.109064    11.00000   -1.50000
AFIX   0
C9    1    0.733543   -0.000257   -0.037542    11.00000    0.05212    0.05293 =
         0.04563   -0.01602    0.00888   -0.00996
AFIX 137
H9A   2    0.719589   -0.026186   -0.087534    11.00000   -1.50000
H9B   2    0.642056   -0.005446   -0.024558    11.00000   -1.50000
H9C   2    0.798617   -0.084944   -0.010036    11.00000   -1.50000
HKLF 4
REM  a in P2(1)/c                New: P21/c
REM R1 =  0.0397 for   2711 Fo > 4sig(Fo)  and  0.0505 for all   3362 data
REM    185 parameters refined using      0 restraints
END
WGHT      0.0641      0.2073
REM Highest difference peak  0.308,  deepest hole -0.301,  1-sigma level  0.058
Q1    1   0.7592  0.2759  0.0790  11.00000  0.05    0.31
Q2    1   1.0129  0.2975  0.1172  11.00000  0.05    0.29
Q3    1   0.8831  0.2454  0.0966  11.00000  0.05    0.27
Q4    1   0.9788  0.1652  0.1388  11.00000  0.05    0.26
Q5    1   0.6762  0.4372  0.0913  11.00000  0.05    0.25
Q6    1   0.9783  0.0266  0.1573  11.00000  0.05    0.24
Q7    1   0.6198  0.2698  0.0615  11.00000  0.05    0.23
Q8    1   0.5361  0.2416  0.0223  11.00000  0.05    0.22
Q9    1   1.1037  0.0721  0.1661  11.00000  0.05    0.22
Q10   1   1.0684  0.1051  0.1939  11.00000  0.05    0.22
;
