# Supplementary material for: N-(4-Meth­oxy-2-nitro­phen­yl)-N-(methyl­sulfon­yl)methane­sulfonamide
Source: Acta Crystallogr Sect E Struct Rep Online. 2012 Jun 13;68(Pt 7):o2090. doi: 10.1107/S160053681202483X (PMC3393905; doi:10.1107/S160053681202483X)
Supplement: Supplementary file 2 [file e-68-o2090-Isup2.hkl]

# 
# h,k,l, Fc-squared, Fo-squared, sigma(Fo-squared) and status flag 
# 
data_I
_shelx_title ' a in P2(1)/c                New: P21/c' 
_shelx_refln_list_code          4 
_shelx_F_calc_maximum      242.05 
_exptl_crystal_F_000       672.00 
_reflns_d_resolution_high  0.7489 
 
loop_ 
 _symmetry_equiv_pos_as_xyz 
 'x, y, z' 
 '-x, y+1/2, -z+1/2' 
 '-x, -y, -z' 
 'x, -y-1/2, z-1/2' 
 
_cell_length_a     9.4976 
_cell_length_b     7.5987 
_cell_length_c    19.2434 
_cell_angle_alpha  90.000 
_cell_angle_beta  103.672 
_cell_angle_gamma  90.000 
 
_shelx_F_squared_multiplier     1.000 
 
loop_ 
 _refln_index_h 
 _refln_index_k 
 _refln_index_l 
 _refln_F_squared_calc 
 _refln_F_squared_meas 
 _refln_F_squared_sigma 
 _refln_observed_status 
   1   0   0     6178.65     5601.74     92.41 o 
   2   0   0     5950.92     5612.14     63.53 o 
   3   0   0     2998.65     3152.49     44.56 o 
   4   0   0     3057.32     3495.77     43.14 o 
   5   0   0     1287.35     1576.43     23.37 o 
   6   0   0     3113.21     3293.97     43.56 o 
   7   0   0      108.31      105.23      5.99 o 
   8   0   0     2836.47     2813.64     41.16 o 
   9   0   0       18.07       28.12      4.50 o 
  10   0   0        0.54       -2.56      2.56 o 
  11   0   0       23.12       20.65      7.15 o 
  12   0   0       14.32       13.94      6.71 o 
   1   1   0     9285.28     9527.50     78.00 o 
   2   1   0      183.43      219.92      4.02 o 
   3   1   0     1123.44     1117.64     21.99 o 
   4   1   0      511.55      521.10      8.15 o 
   5   1   0       21.97       38.16      2.95 o 
   6   1   0      317.76      332.79      6.67 o 
   7   1   0     2867.80     2813.87     28.25 o 
   8   1   0       43.16       36.29      5.16 o 
   9   1   0      915.36      837.22     15.74 o 
  10   1   0       29.59       32.20      4.22 o 
  11   1   0       17.38       25.71      3.94 o 
  12   1   0       15.86       14.66      4.45 o 
   0   2   0    26096.52    23898.53    383.60 o 
   1   2   0       15.00       19.09      1.14 o 
   2   2   0      275.70      222.70      4.07 o 
   3   2   0      663.52      654.47      7.33 o 
   4   2   0      357.58      372.57      7.38 o 
   5   2   0      361.64      380.65      7.85 o 
   6   2   0      898.53      872.03     13.83 o 
   7   2   0       48.80       46.63      3.87 o 
   8   2   0      904.74      846.14     18.67 o 
   9   2   0       18.74       20.39      3.78 o 
  10   2   0       10.46        8.71      4.00 o 
  11   2   0        0.26        1.00      2.13 o 
  12   2   0       18.56       25.36      4.08 o 
   1   3   0    15191.52    15580.75    143.17 o 
   2   3   0     3470.15     3872.83     32.73 o 
   3   3   0      341.71      442.19      9.89 o 
   4   3   0      197.25      209.08      3.65 o 
   5   3   0      306.07      298.12      7.09 o 
   6   3   0      165.06      159.59      5.67 o 
   7   3   0     3395.74     3309.82     38.14 o 
   8   3   0       54.81       51.19      4.54 o 
   9   3   0      293.27      285.60      9.03 o 
  10   3   0        1.88        3.21      2.52 o 
  11   3   0        7.73        8.58      3.41 o 
   0   4   0     3398.92     3648.55     66.04 o 
   1   4   0       39.39       63.75      3.66 o 
   2   4   0      722.01      805.68     10.79 o 
   3   4   0      115.52      132.27      3.27 o 
   4   4   0      113.13      106.26      4.24 o 
   5   4   0      170.96      173.52      5.70 o 
   6   4   0        0.56       -0.46      1.79 o 
   7   4   0       58.76       57.11      4.36 o 
   8   4   0        6.70        4.13      2.19 o 
   9   4   0        1.22       -1.09      4.01 o 
  10   4   0        0.02        3.80      2.96 o 
  11   4   0        4.72        1.92      5.28 o 
   1   5   0      203.54      193.49     10.61 o 
   2   5   0      459.51      478.26      8.15 o 
   3   5   0       86.47       77.45      3.56 o 
   4   5   0      507.16      500.33      9.89 o 
   5   5   0      209.43      186.60      6.21 o 
   6   5   0        2.11        2.81      1.95 o 
   7   5   0      146.63      146.83      6.29 o 
   8   5   0       75.78       66.86      5.13 o 
   9   5   0        7.33        3.42      6.85 o 
  10   5   0       63.23       65.26      5.82 o 
   0   6   0      941.04      980.82     27.24 o 
   1   6   0      866.30      814.52     12.69 o 
   2   6   0      198.35      169.67      8.89 o 
   3   6   0      558.08      537.59     13.93 o 
   4   6   0       21.97       18.35      3.16 o 
   5   6   0      588.52      529.10     11.24 o 
   6   6   0        1.77        2.27      2.12 o 
   7   6   0       12.58       12.78      2.90 o 
   8   6   0        1.52        0.83      2.85 o 
   9   6   0       35.84       34.79      5.86 o 
   1   7   0      391.56      366.74      8.84 o 
   2   7   0       15.29       14.41      3.89 o 
   3   7   0        8.00        7.98      2.11 o 
   4   7   0       67.08       72.80      6.51 o 
   5   7   0       47.58       49.17      4.26 o 
   6   7   0        0.64       -2.43      2.43 o 
   7   7   0       90.46       89.81      5.90 o 
   8   7   0        1.29       -0.45      3.50 o 
   0   8   0       92.62       89.21      9.44 o 
   1   8   0        5.18        3.76      1.80 o 
   2   8   0       43.95       55.08      4.06 o 
   3   8   0      173.66      179.22      5.88 o 
   4   8   0       35.69       41.83      6.09 o 
   5   8   0       50.18       42.18      4.48 o 
   6   8   0      102.16      110.47      8.24 o 
   7   8   0        0.59        0.68      3.44 o 
   1   9   0       66.17       64.34      6.56 o 
   2   9   0      194.94      212.05     13.09 o 
   3   9   0       60.25       64.21      6.56 o 
   4   9   0       25.61       17.52      7.08 o 
   5   9   0       31.16       31.40      5.40 o 
   0  10   0      178.07      168.67     13.43 o 
   1  10   0       22.18       21.57      4.70 o 
   2  10   0        0.71       -4.42      4.42 o 
 -12   1   1       14.08       10.23      4.59 o 
 -11   1   1       29.52       25.74      3.96 o 
 -10   1   1       83.44       75.09      5.59 o 
  -9   1   1        4.97        2.18      2.41 o 
  -8   1   1       55.37       44.88      6.38 o 
  -7   1   1       31.00       38.13      3.74 o 
  -6   1   1      525.72      564.65     12.00 o 
  -5   1   1        0.86        7.94      4.80 o 
  -4   1   1     1491.66     1629.73     24.06 o 
  -3   1   1     3404.94     3489.97     34.68 o 
  -2   1   1      511.44      470.23      5.15 o 
  -1   1   1     2215.25     2249.76     21.80 o 
   0   1   1      728.33      761.44      8.13 o 
   1   1   1     1661.54     1807.27     17.87 o 
   2   1   1     1511.17     1618.81     12.77 o 
   3   1   1      682.13      744.99      8.20 o 
   4   1   1        0.36        0.51      0.80 o 
   5   1   1     2824.47     3047.01     28.05 o 
   6   1   1        1.74        1.39      1.52 o 
   7   1   1        7.51        7.82      2.12 o 
   8   1   1        0.74       -0.11      1.91 o 
   9   1   1      106.05       95.60      5.73 o 
  10   1   1       22.84       23.42      5.39 o 
  11   1   1       58.27       68.38      5.71 o 
  12   1   1        0.35        4.86      4.44 o 
 -12   2   1       40.31       51.06      5.19 o 
 -11   2   1        2.10        9.59      2.89 o 
 -10   2   1       78.73       65.15      5.33 o 
  -9   2   1        0.28       -2.06      2.06 o 
  -8   2   1      684.00      657.73     13.20 o 
  -7   2   1      148.24      153.87      6.46 o 
  -6   2   1      378.00      398.03      8.80 o 
  -5   2   1      192.84      243.63      6.13 o 
  -4   2   1     2449.90     2557.93     27.71 o 
  -3   2   1      813.19      957.14     12.17 o 
  -2   2   1      544.90      538.10      7.47 o 
  -1   2   1     1035.27     1121.85     15.80 o 
   0   2   1     4246.82     4346.29     41.50 o 
   1   2   1      236.38      240.68      7.33 o 
   2   2   1     1359.96     1397.99     13.02 o 
   3   2   1      260.60      258.31      4.08 o 
   4   2   1      365.39      324.48      5.09 o 
   5   2   1       92.59       98.23      4.11 o 
   6   2   1      720.32      740.40     12.45 o 
   7   2   1      114.70      110.98      5.79 o 
   8   2   1      348.76      340.06      9.21 o 
   9   2   1        6.83        5.20      2.67 o 
  10   2   1       31.67       32.78      6.41 o 
  11   2   1        2.42        5.74      3.70 o 
 -11   3   1       46.12       44.77      4.97 o 
 -10   3   1       36.13       34.89      4.27 o 
  -9   3   1       50.48       56.66      4.89 o 
  -8   3   1       48.81       48.78      4.35 o 
  -7   3   1       78.87       80.32      4.80 o 
  -6   3   1        1.98        2.84      1.81 o 
  -5   3   1      862.74      863.08     13.24 o 
  -4   3   1      287.58      282.95      6.34 o 
  -3   3   1     2889.32     2912.16     30.57 o 
  -2   3   1      748.12      839.55      8.83 o 
  -1   3   1     2667.03     2757.05     35.65 o 
   0   3   1       93.68       87.23      2.75 o 
   1   3   1      159.86      154.27      3.56 o 
   2   3   1     3852.81     4257.21     35.84 o 
   3   3   1     1081.71     1111.98     15.80 o 
   4   3   1      212.91      207.24      3.95 o 
   5   3   1     3580.01     3513.64     31.64 o 
   6   3   1        4.43        3.47      1.88 o 
   7   3   1       70.41       76.06      7.97 o 
   8   3   1       23.68       21.24      3.25 o 
   9   3   1        0.27       -0.13      2.12 o 
  10   3   1       19.20       18.44      3.48 o 
  11   3   1       84.39       94.49      8.65 o 
 -11   4   1       99.83       96.71      6.89 o 
 -10   4   1      158.21      153.96     10.92 o 
  -9   4   1       95.92      111.77     14.70 o 
  -8   4   1       13.86       12.39      3.82 o 
  -7   4   1      176.19      170.57      6.50 o 
  -6   4   1       77.78       73.78      4.44 o 
  -5   4   1      985.32      918.08     14.28 o 
  -4   4   1     3463.84     3485.36     37.31 o 
  -3   4   1      161.19      137.26      5.78 o 
  -2   4   1     3632.35     3783.21     32.71 o 
  -1   4   1       40.96       57.27      2.45 o 
   0   4   1      296.22      334.66     14.49 o 
   1   4   1       36.57       33.80      2.93 o 
   2   4   1     3460.40     3791.43     38.36 o 
   3   4   1     1694.50     1808.05     17.70 o 
   4   4   1     1838.16     1817.00     18.06 o 
   5   4   1      135.12      118.55      4.76 o 
   6   4   1     2675.43     2608.40     31.29 o 
   7   4   1      204.76      197.03      9.79 o 
   8   4   1        4.88        5.01      2.81 o 
   9   4   1       27.73       24.23      4.29 o 
  10   4   1       45.42       41.90      4.75 o 
  11   4   1        0.02        3.93      3.47 o 
 -10   5   1        7.69        7.36      2.94 o 
  -9   5   1      327.70      328.07     10.82 o 
  -8   5   1      152.67      149.26      6.72 o 
  -7   5   1       38.63       36.75      3.94 o 
  -6   5   1       23.94       26.93      3.26 o 
  -5   5   1      750.62      688.05     12.45 o 
  -4   5   1      667.52      633.34     16.66 o 
  -3   5   1     1421.05     1393.64     18.39 o 
  -2   5   1        1.94        0.33      0.85 o 
  -1   5   1     3393.61     3427.76     34.51 o 
   0   5   1      170.19      160.78      9.43 o 
   1   5   1      206.54      213.79      6.38 o 
   2   5   1      500.02      473.57     10.20 o 
   3   5   1      676.54      647.68      8.71 o 
   4   5   1        9.96        7.27      1.94 o 
   5   5   1     1122.16     1119.32     18.52 o 
   6   5   1      241.83      208.97      6.99 o 
   7   5   1      254.52      259.08      8.17 o 
   8   5   1       25.38       16.45      3.12 o 
   9   5   1        4.69        5.59      5.13 o 
  10   5   1        3.32        0.58      3.26 o 
 -10   6   1      136.50      136.08      9.87 o 
  -9   6   1       23.61       26.50      4.08 o 
  -8   6   1        4.81        2.63      2.72 o 
  -7   6   1        2.19        1.17      2.27 o 
  -6   6   1       27.21       28.51      3.46 o 
  -5   6   1       87.50       72.44      6.27 o 
  -4   6   1      978.66      959.65     15.50 o 
  -3   6   1       82.50       88.52      4.24 o 
  -2   6   1      394.15      414.25      8.74 o 
  -1   6   1       12.40       11.30      1.57 o 
   0   6   1       38.02       36.74      2.99 o 
   1   6   1      236.35      234.53      6.12 o 
   2   6   1       70.25       75.57      6.77 o 
   3   6   1      225.01      256.52      8.09 o 
   4   6   1      281.77      269.22     11.32 o 
   5   6   1        5.12        1.98      1.94 o 
   6   6   1      282.53      271.30      8.28 o 
   7   6   1      123.42      132.12      6.30 o 
   8   6   1        0.22       -1.12      3.29 o 
   9   6   1        3.29       -0.35      5.09 o 
  -9   7   1        0.33       -3.06      3.06 o 
  -8   7   1       62.06       70.53      5.81 o 
  -7   7   1       18.43       20.71      3.64 o 
  -6   7   1        0.85        0.81      4.01 o 
  -5   7   1      225.88      214.41      7.42 o 
  -4   7   1       90.55       95.34      5.04 o 
  -3   7   1      389.73      400.70      9.43 o 
  -2   7   1        8.73        8.14      1.66 o 
  -1   7   1      989.97     1027.56     19.65 o 
   0   7   1      693.60      640.34     15.50 o 
   1   7   1       66.73       70.19      6.97 o 
   2   7   1      174.93      168.35      7.84 o 
   3   7   1      116.95      140.57      7.41 o 
   4   7   1        6.12        6.65      2.24 o 
   5   7   1      663.36      659.96     13.56 o 
   6   7   1       28.16       39.49      4.21 o 
   7   7   1       87.58       85.97      7.48 o 
   8   7   1       66.98       73.97      7.55 o 
  -7   8   1       30.78       35.59      5.72 o 
  -6   8   1       29.26       38.34      4.46 o 
  -5   8   1       40.57       43.41      3.75 o 
  -4   8   1      160.40      168.33      5.93 o 
  -3   8   1       12.13       11.48      2.26 o 
  -2   8   1       86.50       84.15      5.16 o 
  -1   8   1       14.77       16.26      3.11 o 
   0   8   1       11.97       10.73      3.09 o 
   1   8   1       77.52       84.15      5.10 o 
   2   8   1       12.99       12.76      2.01 o 
   3   8   1        2.48        3.34      2.09 o 
   4   8   1       49.41       47.20      4.45 o 
   5   8   1        1.22        0.91      2.92 o 
   6   8   1       34.56       43.18      5.92 o 
   7   8   1       14.22       17.72      5.53 o 
  -5   9   1        7.34        6.49      3.73 o 
  -4   9   1        4.36        2.85      2.83 o 
  -3   9   1       10.97       13.81      3.32 o 
  -2   9   1       23.20       25.96      6.36 o 
  -1   9   1        4.96        4.21      3.01 o 
   0   9   1      159.14      171.70      9.11 o 
   1   9   1        6.60        6.29      2.99 o 
   2   9   1        8.46        9.51      9.57 o 
   3   9   1       21.93       29.87      6.62 o 
   4   9   1        6.54        8.57      3.66 o 
   5   9   1       11.79       -3.32      6.01 o 
  -2  10   1        0.27        0.91      2.58 o 
  -1  10   1       57.59       62.04      6.94 o 
   0  10   1        1.86        9.88      4.90 o 
   1  10   1      196.83      215.75     15.68 o 
 -12   0   2        5.92       15.12      6.42 o 
 -11   0   2       44.94       62.35     10.03 o 
 -10   0   2        0.24        4.68      5.16 o 
  -9   0   2       77.90       70.23      6.14 o 
  -8   0   2      561.82      576.47     14.53 o 
  -7   0   2     1341.86     1407.09     23.70 o 
  -6   0   2      620.97      592.08     12.80 o 
  -5   0   2      307.88      300.50      8.07 o 
  -4   0   2      286.45      236.48      6.48 o 
  -3   0   2      997.41      941.35     18.66 o 
  -2   0   2       12.53       24.01      1.81 o 
  -1   0   2     4334.93     4709.71     95.14 o 
   0   0   2     2175.54     2417.70     29.84 o 
   1   0   2     5368.92     5508.62     59.13 o 
   2   0   2    14994.47    13483.33    395.97 o 
   3   0   2        7.48       11.64      3.30 o 
   4   0   2     1250.50     1288.77     15.28 o 
   5   0   2      175.70      200.42      6.73 o 
   6   0   2        0.30        6.27      3.21 o 
   7   0   2      409.10      404.25     11.11 o 
   8   0   2     3014.99     2869.79     41.86 o 
   9   0   2      174.83      164.03      8.31 o 
  10   0   2      378.39      377.61     13.00 o 
  11   0   2       15.67       17.17      4.38 o 
  12   0   2        9.05       18.18      7.15 o 
 -12   1   2      108.56      117.81      9.73 o 
 -11   1   2       50.13       49.48      5.87 o 
 -10   1   2       94.30       89.25      8.13 o 
  -9   1   2        0.03       -0.89      2.17 o 
  -8   1   2      685.18      653.85     12.92 o 
  -7   1   2     2544.17     2512.92     30.20 o 
  -6   1   2     2479.07     2769.71     31.46 o 
  -5   1   2      303.09      219.33      6.26 o 
  -4   1   2     1490.64     1493.28     23.34 o 
  -3   1   2     1714.11     1799.80     19.58 o 
  -2   1   2       49.99       51.03      1.35 o 
  -1   1   2    17528.79    16345.04    350.06 o 
   0   1   2     6541.76     6940.98     64.63 o 
   1   1   2    26460.73    22839.02    453.36 o 
   2   1   2     1973.30     1957.38     17.05 o 
   3   1   2       11.96        3.17      0.86 o 
   4   1   2      985.53     1111.08     13.98 o 
   5   1   2      464.09      393.99      5.73 o 
   6   1   2      148.16      154.10      4.66 o 
   7   1   2      912.66      870.58     14.51 o 
   8   1   2       30.78       26.61      3.04 o 
   9   1   2      185.68      184.30      6.22 o 
  10   1   2        9.44       10.69      3.05 o 
  11   1   2      127.27      138.50     13.01 o 
 -12   2   2        4.92       11.14      3.84 o 
 -11   2   2       14.35       19.30      3.46 o 
 -10   2   2        0.39        2.77      3.05 o 
  -9   2   2       25.04       21.20      4.79 o 
  -8   2   2     2523.81     2573.63     44.79 o 
  -7   2   2      619.20      604.16     16.95 o 
  -6   2   2     1494.49     1447.91     21.39 o 
  -5   2   2      409.51      417.03      8.17 o 
  -4   2   2      698.98      708.33     10.56 o 
  -3   2   2     4709.01     5036.99     48.82 o 
  -2   2   2     1612.26     1754.60     18.61 o 
  -1   2   2       12.40       12.47      0.88 o 
   0   2   2     1812.30     1801.61     22.84 o 
   1   2   2     4371.61     4808.05     45.73 o 
   2   2   2      264.83      174.00      3.45 o 
   3   2   2     3261.65     3450.83     42.93 o 
   4   2   2      307.47      289.86      4.93 o 
   5   2   2      232.89      241.30      6.55 o 
   6   2   2        3.56        3.83      2.38 o 
   7   2   2      292.84      267.11     15.26 o 
   8   2   2      679.50      645.17     13.01 o 
   9   2   2        3.98        6.17      2.55 o 
  10   2   2      160.64      179.38      7.60 o 
  11   2   2        0.00        0.81      2.66 o 
 -11   3   2        1.80        1.17      2.64 o 
 -10   3   2        4.71        2.26      2.85 o 
  -9   3   2        6.45        2.63      2.96 o 
  -8   3   2      891.55      841.79     15.32 o 
  -7   3   2       53.10       47.58      4.76 o 
  -6   3   2      575.28      573.39     10.91 o 
  -5   3   2      491.32      476.23      9.24 o 
  -4   3   2      401.52      385.96      7.46 o 
  -3   3   2       37.61       48.72      3.04 o 
  -2   3   2     2121.93     2356.17     22.36 o 
  -1   3   2      202.00      182.08      4.20 o 
   0   3   2     2731.85     3022.21     37.49 o 
   1   3   2     6536.34     7133.90     67.51 o 
   2   3   2     1106.64     1227.71     16.04 o 
   3   3   2        1.72        1.74      0.87 o 
   4   3   2      241.80      253.04      4.64 o 
   5   3   2      238.41      206.80      4.47 o 
   6   3   2     1132.28     1122.62     14.95 o 
   7   3   2      381.15      356.26      9.03 o 
   8   3   2       25.52       24.53      3.48 o 
   9   3   2       88.81       82.28      5.51 o 
  10   3   2        1.49        3.54      2.36 o 
  11   3   2       17.61       15.16      6.01 o 
 -11   4   2       25.10       23.16      3.88 o 
 -10   4   2        0.02        7.36      2.88 o 
  -9   4   2       10.26        6.49      2.76 o 
  -8   4   2      816.61      769.82     14.94 o 
  -7   4   2      229.77      234.24     11.27 o 
  -6   4   2       88.30       80.69      4.43 o 
  -5   4   2      113.06       97.87      4.30 o 
  -4   4   2       35.84       37.84      2.84 o 
  -3   4   2     2159.47     2293.96     25.74 o 
  -2   4   2       56.67       48.80      1.93 o 
  -1   4   2      160.09      167.05      6.02 o 
   0   4   2     1335.92     1474.94     17.62 o 
   1   4   2      974.79     1108.52     13.95 o 
   2   4   2       56.15       91.01      3.22 o 
   3   4   2      612.44      613.43      9.22 o 
   4   4   2      165.65      156.93      3.83 o 
   5   4   2      167.12      159.95      5.97 o 
   6   4   2       84.26      107.68      5.12 o 
   7   4   2      287.80      275.26      8.18 o 
   8   4   2       67.82       66.62      4.98 o 
   9   4   2        0.13       -2.35      2.35 o 
  10   4   2        0.12        5.70      3.60 o 
  11   4   2       44.61       47.54      6.66 o 
 -10   5   2       20.99       29.15      4.21 o 
  -9   5   2       25.03       23.35      3.93 o 
  -8   5   2       10.80       11.33      2.87 o 
  -7   5   2      228.87      203.40     10.65 o 
  -6   5   2      109.23       99.19      5.04 o 
  -5   5   2        8.35        5.23      2.03 o 
  -4   5   2       41.17       42.13      3.41 o 
  -3   5   2        0.09        0.12      1.17 o 
  -2   5   2      385.91      370.88      5.34 o 
  -1   5   2       58.94       65.75      3.39 o 
   0   5   2        8.54        7.48      1.52 o 
   1   5   2      149.69      159.61      7.93 o 
   2   5   2      132.49      121.64      4.01 o 
   3   5   2      202.90      193.06      7.50 o 
   4   5   2      693.87      698.57     16.67 o 
   5   5   2        0.80        0.33      1.76 o 
   6   5   2      282.79      273.00      9.95 o 
   7   5   2      144.06      142.78      6.13 o 
   8   5   2       38.75       39.48      4.22 o 
   9   5   2       34.78       39.31      5.79 o 
  10   5   2        1.13       -2.93      2.93 o 
 -10   6   2      127.73      128.36      7.61 o 
  -9   6   2       10.93       15.85      4.19 o 
  -8   6   2       65.49       61.80      5.19 o 
  -7   6   2        0.51       -0.33      2.20 o 
  -6   6   2       26.49       17.39      3.01 o 
  -5   6   2       44.83       34.68      3.52 o 
  -4   6   2       57.63       56.80      3.89 o 
  -3   6   2      210.81      211.92      9.41 o 
  -2   6   2        2.09        3.49      1.27 o 
  -1   6   2       37.38       46.58      2.58 o 
   0   6   2      438.21      379.72     13.93 o 
   1   6   2       14.31       17.00      2.97 o 
   2   6   2      593.78      563.67     12.38 o 
   3   6   2      186.48      193.52      6.13 o 
   4   6   2       56.09       55.88      3.94 o 
   5   6   2      380.05      367.53     15.26 o 
   6   6   2        7.51        3.51      2.90 o 
   7   6   2       24.15       19.47      7.65 o 
   8   6   2        0.43       -4.57      4.57 o 
   9   6   2       14.54       23.98      5.50 o 
  -9   7   2        6.45       -2.60      2.72 o 
  -8   7   2        2.81        2.54      2.68 o 
  -7   7   2        2.42       -2.25      2.25 o 
  -6   7   2        1.23       -2.11      2.11 o 
  -5   7   2      198.86      186.53      6.91 o 
  -4   7   2        3.44        0.03      1.46 o 
  -3   7   2       15.71       19.70      2.91 o 
  -2   7   2      185.50      177.09      5.15 o 
  -1   7   2      418.57      418.62      9.54 o 
   0   7   2      180.93      172.75      4.87 o 
   1   7   2      152.20      147.22     10.66 o 
   2   7   2        3.26        6.03      2.57 o 
   3   7   2      108.09      103.22      5.14 o 
   4   7   2      363.11      345.93      9.15 o 
   5   7   2      106.06       90.66      5.40 o 
   6   7   2       16.57       14.91      4.00 o 
   7   7   2        3.17        4.01      3.75 o 
   8   7   2        6.67        1.24      3.74 o 
  -7   8   2       63.62       71.67      6.11 o 
  -6   8   2       12.25       15.78      3.47 o 
  -5   8   2       10.84       18.63      3.37 o 
  -4   8   2      158.03      159.83      6.99 o 
  -3   8   2       11.61       12.58      2.76 o 
  -2   8   2        1.53        0.91      2.03 o 
  -1   8   2      366.11      376.78      9.63 o 
   0   8   2       38.85       37.49      6.36 o 
   1   8   2       90.45       87.87      5.01 o 
   2   8   2      190.81      214.76      9.32 o 
   3   8   2        6.15        5.66      2.86 o 
   4   8   2      105.44      120.60      7.60 o 
   5   8   2        3.60        2.77      4.90 o 
   6   8   2       12.96       12.06      4.05 o 
   7   8   2        0.81       -4.85      4.85 o 
  -5   9   2      152.90      168.24      7.94 o 
  -4   9   2        2.05        2.38      2.79 o 
  -3   9   2      171.66      168.96      7.64 o 
  -2   9   2        8.86        9.42      3.35 o 
  -1   9   2       16.13       17.28      4.07 o 
   0   9   2        0.66       -1.30      2.53 o 
   1   9   2      278.68      288.00     17.23 o 
   2   9   2       48.24       49.58      5.52 o 
   3   9   2       90.02      102.55      6.05 o 
   4   9   2       45.96       53.42      6.22 o 
   5   9   2       17.72       13.16      4.35 o 
  -2  10   2        5.42        1.53      2.75 o 
  -1  10   2        5.21        2.95      3.69 o 
   0  10   2        0.49        7.30      4.65 o 
   1  10   2        5.76       -1.62      3.87 o 
 -12   1   3        0.11       10.42      7.72 o 
 -11   1   3        2.39        7.91      2.97 o 
 -10   1   3       15.77       18.94      3.47 o 
  -9   1   3       37.23       32.48      3.77 o 
  -8   1   3      243.07      247.68      7.72 o 
  -7   1   3       13.37       10.48      2.56 o 
  -6   1   3      148.95      159.71      5.53 o 
  -5   1   3       48.11       50.26      3.66 o 
  -4   1   3      375.07      408.39      7.62 o 
  -3   1   3      109.16      103.53      2.39 o 
  -2   1   3     9565.95     9527.71    153.50 o 
  -1   1   3      135.05      188.91      2.94 o 
   0   1   3      140.77      152.73      2.21 o 
   1   1   3     1668.58     1647.54     11.66 o 
   2   1   3      125.30      123.34      2.27 o 
   3   1   3        0.04       -0.66      0.66 o 
   4   1   3      135.32      140.84      3.12 o 
   5   1   3        9.72        7.48      1.26 o 
   6   1   3       53.66       50.76      3.04 o 
   7   1   3      121.09      119.05      4.51 o 
   8   1   3        4.11        5.14      2.12 o 
   9   1   3       18.24       15.11      2.67 o 
  10   1   3       15.98       20.62      3.06 o 
  11   1   3        6.55       15.46      3.51 o 
 -12   2   3        5.73       19.24      3.54 o 
 -11   2   3      110.82      114.42     10.72 o 
 -10   2   3        2.97        0.28      4.03 o 
  -9   2   3       26.66       27.78      3.70 o 
  -8   2   3       61.08       58.28      4.53 o 
  -7   2   3     1028.86     1000.54     15.99 o 
  -6   2   3      113.02      117.98      5.69 o 
  -5   2   3        0.01       -0.23      1.31 o 
  -4   2   3      352.30      381.13      5.14 o 
  -3   2   3        3.16        5.54      1.30 o 
  -2   2   3     2213.31     2261.98     16.00 o 
  -1   2   3        5.74        3.82      0.53 o 
   0   2   3      695.94      686.72      7.22 o 
   1   2   3     5317.45     5665.23     65.30 o 
   2   2   3       11.14       11.38      1.09 o 
   3   2   3      291.62      305.44      4.78 o 
   4   2   3      555.16      595.82      8.04 o 
   5   2   3       52.89       41.61      2.33 o 
   6   2   3      505.19      502.04      8.09 o 
   7   2   3       13.94       16.56      2.92 o 
   8   2   3      131.28      124.97      5.95 o 
   9   2   3        4.54        2.72      2.71 o 
  10   2   3        6.48        8.82      3.03 o 
  11   2   3       38.93       58.94      5.50 o 
 -12   3   3       40.36       49.48      5.25 o 
 -11   3   3        0.17       -1.78      1.99 o 
 -10   3   3      201.46      205.54      8.14 o 
  -9   3   3      133.36      128.43      9.10 o 
  -8   3   3     1173.16     1141.79     18.59 o 
  -7   3   3       28.40       32.09      3.54 o 
  -6   3   3      107.21       99.60      4.63 o 
  -5   3   3       13.03       11.80      2.16 o 
  -4   3   3      123.71      143.71      4.54 o 
  -3   3   3      452.09      474.64      7.85 o 
  -2   3   3      193.18      152.45      3.73 o 
  -1   3   3       27.41       11.74      1.42 o 
   0   3   3     1002.71      994.96     14.44 o 
   1   3   3       56.51       96.55      2.90 o 
   2   3   3      842.27      927.57     16.70 o 
   3   3   3      314.91      288.27      4.87 o 
   4   3   3      135.71      152.96      3.69 o 
   5   3   3      499.11      485.43      7.47 o 
   6   3   3       43.79       44.01      2.61 o 
   7   3   3     1093.27     1053.11     21.42 o 
   8   3   3       64.45       59.43      4.64 o 
   9   3   3       54.82       56.19      6.06 o 
  10   3   3       12.89       19.30      3.53 o 
  11   3   3        0.00        5.01      8.57 o 
 -11   4   3       54.18       56.71      5.64 o 
 -10   4   3        3.03        3.13      2.60 o 
  -9   4   3      355.98      340.77     16.84 o 
  -8   4   3       75.10       77.23      5.21 o 
  -7   4   3      816.37      767.24     14.05 o 
  -6   4   3      260.58      246.73      8.81 o 
  -5   4   3       81.91       82.25      4.84 o 
  -4   4   3       36.40       33.19      4.88 o 
  -3   4   3     2381.94     2460.32     27.15 o 
  -2   4   3      329.29      304.76      5.27 o 
  -1   4   3     1783.05     1771.42     20.67 o 
   0   4   3      612.06      603.79      9.27 o 
   1   4   3        3.81        3.53      1.15 o 
   2   4   3      555.26      576.53      9.57 o 
   3   4   3      268.22      231.45      4.62 o 
   4   4   3      610.59      600.76     12.88 o 
   5   4   3       84.14       80.48      4.13 o 
   6   4   3      611.63      577.52     11.41 o 
   7   4   3        0.32        4.73      2.08 o 
   8   4   3      105.70      100.99      8.43 o 
   9   4   3        3.04        0.54      3.23 o 
  10   4   3        0.01       -0.82      3.19 o 
 -10   5   3       97.02      100.77      6.77 o 
  -9   5   3       88.56       91.88      6.77 o 
  -8   5   3      234.14      214.70      7.96 o 
  -7   5   3      223.32      200.54      7.15 o 
  -6   5   3       90.25       78.77      4.62 o 
  -5   5   3      120.33      124.71      6.38 o 
  -4   5   3      382.41      377.98      8.23 o 
  -3   5   3      412.70      378.46      9.95 o 
  -2   5   3      251.52      239.31      4.12 o 
  -1   5   3     1009.94      998.70     14.31 o 
   0   5   3     2230.85     2258.30     25.89 o 
   1   5   3      615.66      604.66      9.90 o 
   2   5   3      856.70      860.49     12.44 o 
   3   5   3        2.47        1.66      1.13 o 
   4   5   3      284.91      292.87      7.38 o 
   5   5   3      261.82      237.80      7.06 o 
   6   5   3        8.76       10.99      2.56 o 
   7   5   3      329.04      316.46     13.65 o 
   8   5   3       78.91       69.73      6.91 o 
   9   5   3       71.08       72.67      7.36 o 
  10   5   3        2.24        1.37      3.41 o 
 -10   6   3       38.26       46.91     12.25 o 
  -9   6   3      259.97      268.31      9.65 o 
  -8   6   3       15.72       18.09      5.95 o 
  -7   6   3      456.60      422.18     10.82 o 
  -6   6   3       14.13       11.27      2.69 o 
  -5   6   3       41.49       34.10      3.46 o 
  -4   6   3       11.24       10.92      1.95 o 
  -3   6   3      143.52      149.59      4.51 o 
  -2   6   3     1007.72      993.17     12.74 o 
  -1   6   3     1791.22     1811.38     23.15 o 
   0   6   3      289.63      294.38      7.10 o 
   1   6   3      666.32      647.41     11.10 o 
   2   6   3       25.05       20.38      2.33 o 
   3   6   3       18.65       12.02      3.31 o 
   4   6   3       63.94       62.38      4.13 o 
   5   6   3        0.70        2.09      1.74 o 
   6   6   3      348.40      347.37     12.03 o 
   7   6   3       54.44       58.84      6.39 o 
   8   6   3       35.23       47.18      6.47 o 
   9   6   3       30.04       22.02      7.43 o 
  -9   7   3       59.79       70.56      5.24 o 
  -8   7   3       75.63       91.69      6.19 o 
  -7   7   3       17.14       14.58      2.73 o 
  -6   7   3        7.42        8.37      2.23 o 
  -5   7   3       24.61       20.53      2.63 o 
  -4   7   3       26.35       33.18      2.97 o 
  -3   7   3      231.42      238.31      6.12 o 
  -2   7   3      296.35      310.88      6.80 o 
  -1   7   3      213.72      189.78      6.38 o 
   0   7   3        0.24        2.03      1.47 o 
   1   7   3      248.78      256.91      9.31 o 
   2   7   3      240.58      214.40     13.43 o 
   3   7   3       16.05       17.56      2.71 o 
   4   7   3      164.84      147.50      6.07 o 
   5   7   3       12.52       22.07      4.39 o 
   6   7   3       15.53       12.96      4.03 o 
   7   7   3       53.16       55.43      6.74 o 
   8   7   3       70.31       55.16      7.18 o 
  -7   8   3      100.00       92.77      6.75 o 
  -6   8   3        0.74       -0.06      2.14 o 
  -5   8   3        6.26        4.24      2.68 o 
  -4   8   3        0.09       -2.06      2.06 o 
  -3   8   3       14.79       19.55      3.37 o 
  -2   8   3      330.03      343.36     11.87 o 
  -1   8   3      259.46      258.37      7.96 o 
   0   8   3      148.21      161.66     10.20 o 
   1   8   3      264.65      257.67     10.28 o 
   2   8   3       10.69       11.10      5.16 o 
   3   8   3        9.45       14.27      3.44 o 
   4   8   3       56.79       59.45      6.21 o 
   5   8   3        2.45        3.08      5.22 o 
   6   8   3       48.89       46.31     10.80 o 
   7   8   3        1.17       -2.73      2.73 o 
  -5   9   3        7.66        5.20      3.57 o 
  -4   9   3       21.32       28.83      4.22 o 
  -3   9   3      140.39      145.12      7.34 o 
  -2   9   3       28.14       28.81      6.47 o 
  -1   9   3        2.64        0.17      2.24 o 
   0   9   3      121.98      135.61     12.83 o 
   1   9   3        7.75       15.45      5.64 o 
   2   9   3      152.80      167.63      8.80 o 
   3   9   3        2.39        3.07      2.92 o 
   4   9   3       17.08       17.16      4.44 o 
   5   9   3        0.21       -1.86      5.73 o 
  -1  10   3        9.87        2.62      3.83 o 
   0  10   3       31.07       44.32      8.19 o 
   1  10   3        1.72       -3.06      3.06 o 
 -12   0   4       18.13       18.55      6.19 o 
 -11   0   4      754.31      715.50     28.66 o 
 -10   0   4      378.60      357.25     19.23 o 
  -9   0   4      149.84      127.70     11.88 o 
  -8   0   4      664.32      632.76     22.91 o 
  -7   0   4      827.89      887.75     26.37 o 
  -6   0   4       90.54       93.17      7.97 o 
  -5   0   4     5680.14     5851.21    103.05 o 
  -4   0   4     1504.83     1835.49     24.81 o 
  -3   0   4    10427.90    10620.61    200.06 o 
  -2   0   4      241.07      285.51      5.58 o 
  -1   0   4     5271.93     5583.81     63.74 o 
   0   0   4      262.31      243.69      4.39 o 
   1   0   4     1937.55     2133.08     25.24 o 
   2   0   4      591.62      469.74      6.53 o 
   3   0   4     2454.26     2591.09     26.43 o 
   4   0   4     2492.13     3098.80     31.79 o 
   5   0   4       18.29       22.54      2.33 o 
   6   0   4      294.10      326.22     10.45 o 
   7   0   4       96.05       78.74      5.64 o 
   8   0   4        0.01        5.41      2.91 o 
   9   0   4        3.47        5.75      3.31 o 
  10   0   4      177.61      158.92     30.01 o 
  11   0   4       35.67       37.52      5.61 o 
 -12   1   4      219.13      246.20     12.29 o 
 -11   1   4       43.45       52.12      6.86 o 
 -10   1   4      432.57      390.74     10.98 o 
  -9   1   4        0.50        1.50      2.24 o 
  -8   1   4        0.07        4.39      6.66 o 
  -7   1   4      133.43      136.55      7.24 o 
  -6   1   4     2214.19     2318.70     27.34 o 
  -5   1   4      827.56      897.05     10.55 o 
  -4   1   4     4925.06     5235.04     53.40 o 
  -3   1   4      114.06       75.09      1.91 o 
  -2   1   4    31156.46    29207.04    278.66 o 
  -1   1   4     1750.49     1916.60     16.73 o 
   0   1   4       58.65       68.99      1.39 o 
   1   1   4      450.93      471.28      4.11 o 
   2   1   4      219.04      172.26      2.53 o 
   3   1   4      202.29      149.96      2.67 o 
   4   1   4      675.49      673.14      6.98 o 
   5   1   4      405.05      400.40      5.95 o 
   6   1   4      132.02      132.27      4.65 o 
   7   1   4        9.64       11.80      2.32 o 
   8   1   4      125.55      114.44      5.28 o 
   9   1   4      735.31      676.73     13.14 o 
  10   1   4        9.27       12.49      2.62 o 
  11   1   4       34.21       45.42      4.97 o 
 -12   2   4        6.70       14.28      2.99 o 
 -11   2   4      399.14      417.50     12.01 o 
 -10   2   4        0.45        0.78      2.12 o 
  -9   2   4        6.53        7.87      2.63 o 
  -8   2   4       53.17       47.71      4.25 o 
  -7   2   4      775.93      748.91     10.27 o 
  -6   2   4       67.94       52.67      3.13 o 
  -5   2   4     1285.39     1317.10     13.80 o 
  -4   2   4      361.82      447.58      5.95 o 
  -3   2   4     2237.28     2254.84     18.12 o 
  -2   2   4       10.49        9.38      0.85 o 
  -1   2   4      463.29      462.63      4.67 o 
   0   2   4     2342.80     2546.20     22.00 o 
   1   2   4      233.17      215.77      4.04 o 
   2   2   4      254.21      225.74      3.43 o 
   3   2   4      706.80      732.52      9.89 o 
   4   2   4      336.94      430.55      6.00 o 
   5   2   4     2266.98     2314.47     20.48 o 
   6   2   4      155.52      137.95      3.76 o 
   7   2   4      513.43      492.86     11.85 o 
   8   2   4      103.99      104.45      6.99 o 
   9   2   4        2.37        4.39      2.95 o 
  10   2   4       76.60       84.17      6.00 o 
  11   2   4        8.86       12.14      5.38 o 
 -12   3   4       57.65       56.55      5.78 o 
 -11   3   4       19.52       12.19      3.36 o 
 -10   3   4       72.54       70.83      5.65 o 
  -9   3   4        0.83        1.97      2.30 o 
  -8   3   4        3.41        7.72      5.35 o 
  -7   3   4      199.11      222.28      7.20 o 
  -6   3   4      352.18      351.17      8.31 o 
  -5   3   4      146.62      145.37      4.96 o 
  -4   3   4     2995.27     3137.54     33.39 o 
  -3   3   4       13.65       16.50      1.76 o 
  -2   3   4     1103.26     1136.15     11.82 o 
  -1   3   4     1432.39     1522.68     14.43 o 
   0   3   4     1222.03     1452.73     16.50 o 
   1   3   4     1065.47     1257.36     16.58 o 
   2   3   4       33.38       40.33      3.92 o 
   3   3   4       38.46       31.66      1.85 o 
   4   3   4      734.75      733.26      9.36 o 
   5   3   4      116.90      128.02      5.08 o 
   6   3   4     1501.24     1482.95     16.75 o 
   7   3   4      311.23      273.01      7.96 o 
   8   3   4        0.08        2.72      2.44 o 
   9   3   4       79.75       77.32      5.54 o 
  10   3   4        5.91       12.57      4.33 o 
  11   3   4        2.22        9.71      4.82 o 
 -11   4   4       60.18       67.46      5.98 o 
 -10   4   4        0.02        1.36      4.06 o 
  -9   4   4       19.33       20.08      3.48 o 
  -8   4   4       14.28       14.64      3.11 o 
  -7   4   4      307.26      278.80      8.18 o 
  -6   4   4       41.92       41.47      4.60 o 
  -5   4   4      181.99      156.16      5.36 o 
  -4   4   4       55.94       53.63      3.19 o 
  -3   4   4      265.32      236.46      6.23 o 
  -2   4   4        7.61        6.54      1.09 o 
  -1   4   4      341.59      328.19      6.54 o 
   0   4   4     1122.97     1169.55     14.81 o 
   1   4   4       84.68       83.79      6.97 o 
   2   4   4      510.65      579.00      9.01 o 
   3   4   4        1.62        1.95      1.07 o 
   4   4   4       38.34       53.13      2.58 o 
   5   4   4      603.96      603.58     11.51 o 
   6   4   4       35.15       25.37      2.99 o 
   7   4   4      103.23       93.18      5.11 o 
   8   4   4       79.50       70.50      6.85 o 
   9   4   4        2.52        1.64      3.26 o 
  10   4   4       16.44        8.73      4.17 o 
 -11   5   4       51.94       60.62      5.84 o 
 -10   5   4        6.87        6.41      3.17 o 
  -9   5   4      194.61      208.17      8.22 o 
  -8   5   4      184.69      165.65      7.58 o 
  -7   5   4      115.77      127.78      5.85 o 
  -6   5   4       17.38       15.57      2.79 o 
  -5   5   4        9.95       10.93      2.27 o 
  -4   5   4       65.65       80.70      3.45 o 
  -3   5   4      203.17      191.42      5.10 o 
  -2   5   4      136.01      139.31      3.77 o 
  -1   5   4      175.87      165.34      4.99 o 
   0   5   4        0.59        1.04      1.18 o 
   1   5   4        7.44        8.88      2.08 o 
   2   5   4       43.47       34.47      2.54 o 
   3   5   4       50.03       56.39      2.74 o 
   4   5   4       54.14       58.89      5.78 o 
   5   5   4       45.57       45.79      3.65 o 
   6   5   4        0.85        2.04      1.74 o 
   7   5   4       14.21       22.35      4.41 o 
   8   5   4       15.57       23.93      5.09 o 
   9   5   4        2.14        2.41      3.62 o 
  10   5   4        0.30        1.34      3.30 o 
 -10   6   4        2.08        2.94      2.60 o 
  -9   6   4        6.87        7.66      2.50 o 
  -8   6   4       65.96       62.95      5.24 o 
  -7   6   4        8.81        7.39      2.30 o 
  -6   6   4       42.02       42.25      3.40 o 
  -5   6   4      163.50      146.44      6.75 o 
  -4   6   4       22.99       21.93      2.32 o 
  -3   6   4       61.17       51.87      2.98 o 
  -2   6   4      570.16      536.62      9.19 o 
  -1   6   4      989.00      963.65     14.91 o 
   0   6   4       32.41       30.91      4.17 o 
   1   6   4      121.49      114.78      5.17 o 
   2   6   4        0.04        0.40      2.90 o 
   3   6   4        2.40        1.10      1.50 o 
   4   6   4      686.48      602.27     14.25 o 
   5   6   4        8.38        6.48      3.01 o 
   6   6   4        5.09        6.58      4.94 o 
   7   6   4        0.07       -2.47      5.81 o 
   8   6   4       69.19       68.40     12.67 o 
   9   6   4      127.58      135.31      9.82 o 
  -9   7   4       75.69       74.96     12.94 o 
  -8   7   4       14.18       14.77      3.48 o 
  -7   7   4       30.21       29.57      4.12 o 
  -6   7   4       48.15       51.44      4.93 o 
  -5   7   4       11.72        9.38      2.67 o 
  -4   7   4       67.82       64.88      6.33 o 
  -3   7   4       39.81       37.30      3.78 o 
  -2   7   4        3.35        3.16      1.96 o 
  -1   7   4        0.06        1.94      1.71 o 
   0   7   4       49.48       52.62      3.67 o 
   1   7   4       58.41       61.69      3.84 o 
   2   7   4       69.81       81.10     11.12 o 
   3   7   4       37.70       41.99      4.82 o 
   4   7   4      105.85      102.37      7.10 o 
   5   7   4       12.44        7.64      4.89 o 
   6   7   4        3.02        4.20      3.03 o 
   7   7   4       45.47       56.02      6.73 o 
   8   7   4        1.40       -2.54      2.80 o 
  -7   8   4        0.46       -1.23      2.42 o 
  -6   8   4       30.62       33.46      6.27 o 
  -5   8   4      162.22      172.03      7.58 o 
  -4   8   4      114.96      124.05      8.04 o 
  -3   8   4       50.69       59.18      5.68 o 
  -2   8   4      504.81      494.49     11.54 o 
  -1   8   4      132.29      117.24      5.62 o 
   0   8   4       67.75       83.62      6.48 o 
   1   8   4       96.78      113.11     11.80 o 
   2   8   4       20.59       18.18      6.01 o 
   3   8   4       60.78       63.41      6.12 o 
   4   8   4      149.72      134.49      8.47 o 
   5   8   4       17.93       13.65      4.28 o 
   6   8   4       82.66       83.26      7.71 o 
  -5   9   4        0.88       -1.13      2.46 o 
  -4   9   4       58.13       68.90      5.78 o 
  -3   9   4      186.19      193.59      8.00 o 
  -2   9   4       92.19      104.88     14.11 o 
  -1   9   4       24.82       16.52      5.20 o 
   0   9   4        5.33        7.26      4.50 o 
   1   9   4       17.20       28.28      7.04 o 
   2   9   4      175.20      199.98      9.58 o 
   3   9   4      112.02      134.76      8.48 o 
   4   9   4       64.34       62.21      7.60 o 
  -1  10   4        8.01        4.02      3.91 o 
   0  10   4        1.51       -0.88      3.28 o 
 -12   1   5        4.89       16.67      4.32 o 
 -11   1   5       64.06       60.20      5.17 o 
 -10   1   5      106.30       97.36      8.16 o 
  -9   1   5        0.62       -0.06      2.94 o 
  -8   1   5       89.97       87.52      3.77 o 
  -7   1   5       79.76       82.74      3.42 o 
  -6   1   5     1694.09     1778.60     18.52 o 
  -5   1   5      156.61      170.18      3.47 o 
  -4   1   5        0.04       -0.64      0.64 o 
  -3   1   5      903.60     1020.21     10.25 o 
  -2   1   5     2187.75     2382.35     20.88 o 
  -1   1   5     3905.70     4223.81     34.88 o 
   0   1   5     5557.30     5804.52     47.67 o 
   1   1   5     2072.26     2084.16     18.19 o 
   2   1   5      645.60      649.26      5.98 o 
   3   1   5      776.55      850.73      7.77 o 
   4   1   5       34.75       29.65      2.29 o 
   5   1   5       49.98       51.80      2.20 o 
   6   1   5       75.55       75.65      3.03 o 
   7   1   5        0.04        3.89      1.99 o 
   8   1   5        5.76        8.29      2.43 o 
   9   1   5       64.47       57.06      4.16 o 
  10   1   5        0.00       -0.30      1.97 o 
  11   1   5        2.03        3.54     12.09 o 
 -12   2   5        1.46        4.39      2.66 o 
 -11   2   5        2.64        9.68      3.08 o 
 -10   2   5        4.19        6.68      2.65 o 
  -9   2   5      689.57      682.56     14.06 o 
  -8   2   5      322.73      350.97      9.28 o 
  -7   2   5      270.54      245.16      5.25 o 
  -6   2   5       11.16        9.61      1.42 o 
  -5   2   5     1167.74     1248.95     12.02 o 
  -4   2   5       60.76       72.28      3.15 o 
  -3   2   5      341.48      408.60      4.89 o 
  -2   2   5     1640.58     1843.39     14.87 o 
  -1   2   5     1665.69     1592.97     12.87 o 
   0   2   5     2264.06     2459.53     23.95 o 
   1   2   5      742.48      766.51      8.19 o 
   2   2   5      235.12      286.62      3.81 o 
   3   2   5     1196.84     1212.11     10.26 o 
   4   2   5       32.87       31.40      1.75 o 
   5   2   5      109.15      107.53      3.15 o 
   6   2   5      199.52      176.69      4.31 o 
   7   2   5      306.27      313.90      6.12 o 
   8   2   5       20.92       19.92      4.42 o 
   9   2   5       68.34       64.99      5.12 o 
  10   2   5       11.80       13.99      4.50 o 
  11   2   5        7.30       14.17      4.49 o 
 -12   3   5       10.27       17.67      3.96 o 
 -11   3   5       25.70       20.79      3.16 o 
 -10   3   5       21.22       23.19      3.82 o 
  -9   3   5       75.06       74.96      5.40 o 
  -8   3   5      498.70      468.03     11.05 o 
  -7   3   5        8.66        6.04      2.24 o 
  -6   3   5     3147.53     3182.54     35.86 o 
  -5   3   5      156.10      146.23      4.30 o 
  -4   3   5        1.95        3.52      1.24 o 
  -3   3   5     1088.36     1149.65     12.53 o 
  -2   3   5      426.11      502.66      5.59 o 
  -1   3   5        4.80        3.58      0.62 o 
   0   3   5     3299.75     3416.44     29.63 o 
   1   3   5      517.47      590.51      8.34 o 
   2   3   5     1269.37     1335.89     21.61 o 
   3   3   5        0.40        2.08      1.01 o 
   4   3   5      244.61      269.95      5.20 o 
   5   3   5      119.17      112.44      3.59 o 
   6   3   5       60.48       56.96      3.11 o 
   7   3   5      163.92      150.16      7.21 o 
   8   3   5      206.81      218.52      7.60 o 
   9   3   5       97.33       93.80      7.79 o 
  10   3   5       12.75       18.18      5.13 o 
 -11   4   5        0.09        0.79      2.01 o 
 -10   4   5       51.61       54.77      5.27 o 
  -9   4   5       26.87       23.81      3.74 o 
  -8   4   5       60.07       55.70      4.70 o 
  -7   4   5     2324.77     2313.16     29.43 o 
  -6   4   5        0.02        0.86      1.81 o 
  -5   4   5     1094.13     1014.79     13.23 o 
  -4   4   5      733.66      736.11     10.12 o 
  -3   4   5      745.16      746.70      9.68 o 
  -2   4   5        8.91        8.56      1.20 o 
  -1   4   5      297.58      323.01      5.01 o 
   0   4   5       52.16       42.95      4.28 o 
   1   4   5     4443.85     4576.26     56.82 o 
   2   4   5      405.72      395.93      8.09 o 
   3   4   5      613.47      634.56     15.80 o 
   4   4   5      113.17       94.01      3.28 o 
   5   4   5      190.30      188.46      7.94 o 
   6   4   5        4.21        2.92      3.01 o 
   7   4   5       16.21       25.50      4.51 o 
   8   4   5      314.57      310.88     12.27 o 
   9   4   5      135.21      138.91      9.35 o 
  10   4   5       60.09       63.49      7.69 o 
 -11   5   5        5.91       10.79      2.88 o 
 -10   5   5      137.37      130.42      6.34 o 
  -9   5   5      211.33      206.47      7.05 o 
  -8   5   5      451.07      430.69     11.65 o 
  -7   5   5       93.99       73.92      6.19 o 
  -6   5   5     1326.35     1308.84     16.99 o 
  -5   5   5       25.75       22.39      2.40 o 
  -4   5   5        2.94        5.23      1.54 o 
  -3   5   5       33.45       31.03      2.23 o 
  -2   5   5      911.97      864.10     10.80 o 
  -1   5   5       62.82       59.59      2.87 o 
   0   5   5     1814.17     1807.32     21.84 o 
   1   5   5       11.50       11.24      1.75 o 
   2   5   5      564.78      559.63      9.54 o 
   3   5   5      178.26      179.83      4.55 o 
   4   5   5       47.39       39.18      3.18 o 
   5   5   5       67.02       67.76      8.96 o 
   6   5   5      105.02      100.64      7.02 o 
   7   5   5       93.53       91.37      7.29 o 
   8   5   5      173.34      176.60      9.85 o 
   9   5   5        9.93       11.07      4.39 o 
 -10   6   5        0.00        3.89      2.40 o 
  -9   6   5        0.47       -0.23      2.02 o 
  -8   6   5       10.74       11.33      2.63 o 
  -7   6   5      495.60      488.03     10.20 o 
  -6   6   5        3.98        5.05      2.44 o 
  -5   6   5      198.37      183.13      8.04 o 
  -4   6   5        0.56        1.08      1.35 o 
  -3   6   5      127.87      122.82      4.09 o 
  -2   6   5       64.90       60.68      2.92 o 
  -1   6   5       12.42       11.76      2.13 o 
   0   6   5       16.06       11.71      2.38 o 
   1   6   5     1210.71     1209.49     22.31 o 
   2   6   5       39.40       40.21      3.09 o 
   3   6   5      202.85      199.10      6.31 o 
   4   6   5        2.55        4.40      2.47 o 
   5   6   5        0.06        0.35      3.83 o 
   6   6   5       50.86       48.63      5.78 o 
   7   6   5       60.27       64.88      6.88 o 
   8   6   5      146.17      148.80      9.68 o 
   9   6   5      186.84      199.26     11.21 o 
  -9   7   5        0.15       -2.38      2.61 o 
  -8   7   5      103.19      104.93      7.08 o 
  -7   7   5        8.03       11.28      3.50 o 
  -6   7   5      512.49      499.94     12.66 o 
  -5   7   5        8.47       11.70      3.91 o 
  -4   7   5        4.51        3.65      2.16 o 
  -3   7   5        2.61        1.59      2.44 o 
  -2   7   5        6.85        5.48      2.16 o 
  -1   7   5      340.67      360.28      8.90 o 
   0   7   5      303.85      307.82     11.05 o 
   1   7   5        2.41        3.99      1.69 o 
   2   7   5      263.06      299.45     16.42 o 
   3   7   5        8.24        6.80      2.74 o 
   4   7   5        4.84        2.76      3.39 o 
   5   7   5       54.85       68.39     10.88 o 
   6   7   5        0.22        0.22      2.68 o 
   7   7   5       17.23       13.43      4.25 o 
   8   7   5        1.00       -3.03      3.03 o 
  -7   8   5       29.53       30.79      4.61 o 
  -6   8   5        5.89        5.68      2.78 o 
  -5   8   5       76.44       71.92      5.75 o 
  -4   8   5       89.71       87.89      7.50 o 
  -3   8   5       16.36       15.89      3.08 o 
  -2   8   5        4.51        6.85      3.90 o 
  -1   8   5        9.63       14.89      2.94 o 
   0   8   5        5.62        6.27      3.83 o 
   1   8   5       89.59       93.67     10.92 o 
   2   8   5        7.34        8.26      4.54 o 
   3   8   5       19.92       20.53      4.19 o 
   4   8   5        2.22        7.59      3.30 o 
   5   8   5        3.54        4.59      3.36 o 
   6   8   5       36.53       36.27      5.81 o 
  -5   9   5       37.34       43.07      5.45 o 
  -4   9   5       14.69       14.78      3.59 o 
  -3   9   5       53.79       57.30      5.28 o 
  -2   9   5       20.10       29.72      6.38 o 
  -1   9   5      106.20      110.97     11.76 o 
   0   9   5        9.16       12.57      4.61 o 
   1   9   5        0.54       -2.77      2.77 o 
   2   9   5       16.89       17.15      6.45 o 
   3   9   5       10.28       15.89      3.87 o 
   4   9   5       17.24       20.88      4.45 o 
 -12   0   6       85.81       72.61     10.95 o 
 -11   0   6      213.06      204.44     15.20 o 
 -10   0   6      459.34      489.66     22.30 o 
  -9   0   6     1041.15      952.77     24.68 o 
  -8   0   6       25.13       12.07      2.58 o 
  -7   0   6      407.38      389.38     10.02 o 
  -6   0   6      105.33      105.59      4.80 o 
  -5   0   6     1588.87     1664.65     24.12 o 
  -4   0   6     4954.53     5491.97     65.36 o 
  -3   0   6     9321.00     9414.39    107.40 o 
  -2   0   6     6577.83     7149.09     82.01 o 
  -1   0   6    58588.46    51318.75    582.23 o 
   0   0   6       19.59       19.65      1.57 o 
   1   0   6       41.86       44.56      2.45 o 
   2   0   6      563.63      623.94      8.37 o 
   3   0   6      225.94      266.10      5.39 o 
   4   0   6      666.77      714.86     10.59 o 
   5   0   6     1669.46     1592.89     29.33 o 
   6   0   6      967.09      948.03     14.32 o 
   7   0   6      156.53      175.36      7.76 o 
   8   0   6        3.04        3.34      3.20 o 
   9   0   6        2.18        9.53      5.18 o 
  10   0   6       43.12       52.11      6.07 o 
  11   0   6       16.20       17.11      6.12 o 
 -12   1   6      131.20      136.64     10.23 o 
 -11   1   6      180.42      198.42      7.95 o 
 -10   1   6      412.52      414.06     10.92 o 
  -9   1   6       75.92       55.72      6.33 o 
  -8   1   6      360.24      339.22      7.01 o 
  -7   1   6       43.12       37.85      3.51 o 
  -6   1   6       37.42       33.67      2.48 o 
  -5   1   6      113.34      126.32      3.38 o 
  -4   1   6     1152.80     1136.87     12.21 o 
  -3   1   6     6283.92     7004.43     57.41 o 
  -2   1   6      536.89      699.57      7.92 o 
  -1   1   6     1485.23     1730.90     15.74 o 
   0   1   6     4067.84     4135.30     39.91 o 
   1   1   6     1243.68     1385.41     13.06 o 
   2   1   6      330.99      391.13      4.65 o 
   3   1   6     2484.13     2903.97     21.00 o 
   4   1   6      213.70      170.74      3.30 o 
   5   1   6       20.62       15.54      1.56 o 
   6   1   6     1421.10     1431.91     14.69 o 
   7   1   6      560.41      486.52      7.84 o 
   8   1   6      292.85      271.21      7.11 o 
   9   1   6        1.37        0.14      2.07 o 
  10   1   6       37.47       41.56      4.59 o 
  11   1   6        6.15        6.11      3.21 o 
 -12   2   6       90.44       99.62      7.73 o 
 -11   2   6       85.20       88.44      6.13 o 
 -10   2   6      367.92      362.77     15.01 o 
  -9   2   6      171.53      163.01      5.77 o 
  -8   2   6        0.01        0.32      1.61 o 
  -7   2   6      461.42      438.47      6.84 o 
  -6   2   6      415.23      429.82      6.21 o 
  -5   2   6      405.02      414.23      5.64 o 
  -4   2   6     3561.75     3758.49     32.07 o 
  -3   2   6      400.61      356.75      5.06 o 
  -2   2   6      113.03      113.24      2.86 o 
  -1   2   6     1450.17     1424.47     13.70 o 
   0   2   6      190.99      207.79      3.39 o 
   1   2   6      270.83      277.31      6.16 o 
   2   2   6      126.38      119.00      3.15 o 
   3   2   6       62.12       63.84      2.27 o 
   4   2   6        0.12       -0.53      0.83 o 
   5   2   6      152.27      139.71      4.22 o 
   6   2   6      584.76      534.89      7.79 o 
   7   2   6      155.07      147.07      6.19 o 
   8   2   6        4.47        2.87      2.78 o 
   9   2   6        4.71        4.25      3.57 o 
  10   2   6        3.75        5.45      6.78 o 
  11   2   6        0.66        6.95      4.00 o 
 -12   3   6       48.65       50.88      5.37 o 
 -11   3   6       90.17       89.55      5.50 o 
 -10   3   6      236.74      235.08      7.47 o 
  -9   3   6       16.02       11.37      3.27 o 
  -8   3   6      243.08      220.45     12.74 o 
  -7   3   6       73.39       76.77      4.06 o 
  -6   3   6       17.48       10.61      2.84 o 
  -5   3   6       30.80       31.11      2.46 o 
  -4   3   6      165.65      199.90      4.56 o 
  -3   3   6       11.19       10.60      0.99 o 
  -2   3   6     1556.73     1501.44     12.93 o 
  -1   3   6      149.68      148.32      3.26 o 
   0   3   6     1295.81     1308.44     13.23 o 
   1   3   6     3634.66     4029.67     39.39 o 
   2   3   6      100.44      104.18      3.23 o 
   3   3   6       18.91       13.46      1.46 o 
   4   3   6      124.16      112.36      3.39 o 
   5   3   6      176.06      152.65      4.28 o 
   6   3   6     1277.33     1235.39     15.12 o 
   7   3   6      195.80      151.75     13.87 o 
   8   3   6       25.81       31.93      5.20 o 
   9   3   6       28.16       32.79      5.71 o 
  10   3   6        3.33        0.70     11.32 o 
 -11   4   6        0.93        3.84      2.17 o 
 -10   4   6       70.64       79.00      5.12 o 
  -9   4   6       10.78       11.22      3.08 o 
  -8   4   6        1.92        4.59      2.00 o 
  -7   4   6       46.44       44.84      3.56 o 
  -6   4   6       90.71      102.89      5.93 o 
  -5   4   6      193.32      210.98      5.37 o 
  -4   4   6      977.00      991.70     12.36 o 
  -3   4   6       19.44       16.70      1.64 o 
  -2   4   6       29.51       33.20      1.82 o 
  -1   4   6       22.16       18.33      1.26 o 
   0   4   6       61.90       85.89      3.23 o 
   1   4   6       59.09       66.94      2.92 o 
   2   4   6      220.65      208.67      5.01 o 
   3   4   6        3.44        2.48      1.23 o 
   4   4   6        2.04        0.54      1.22 o 
   5   4   6      621.99      639.10      9.54 o 
   6   4   6      490.37      454.62     18.66 o 
   7   4   6        1.20       -1.32      2.49 o 
   8   4   6        0.03       -2.56      2.56 o 
   9   4   6        1.85       -2.52      3.96 o 
  10   4   6        2.27       12.06      5.79 o 
 -11   5   6        2.32        7.22      3.10 o 
 -10   5   6        1.57        2.78      2.16 o 
  -9   5   6        1.13       -0.54      1.96 o 
  -8   5   6       57.61       56.76      4.19 o 
  -7   5   6       17.18       20.12      2.71 o 
  -6   5   6        7.75        5.23      1.96 o 
  -5   5   6      277.11      263.26      6.33 o 
  -4   5   6      265.68      253.96      5.77 o 
  -3   5   6      560.68      550.70      8.36 o 
  -2   5   6     1111.91     1071.92     12.47 o 
  -1   5   6      104.83       99.86      2.90 o 
   0   5   6      551.52      555.07      9.62 o 
   1   5   6      674.08      649.25     10.49 o 
   2   5   6       52.63       59.78      3.25 o 
   3   5   6        8.28       10.82      1.67 o 
   4   5   6       24.47       18.46      3.43 o 
   5   5   6       37.09       36.80      4.64 o 
   6   5   6       11.21        4.87      2.95 o 
   7   5   6        0.01       -0.85      3.48 o 
   8   5   6        3.18        6.47      3.70 o 
   9   5   6       34.03       35.68      6.06 o 
 -10   6   6       10.93       13.82      3.07 o 
  -9   6   6       39.04       36.42      4.02 o 
  -8   6   6       29.68       27.13      3.38 o 
  -7   6   6        4.32        3.99      2.23 o 
  -6   6   6      325.64      302.69      7.59 o 
  -5   6   6       44.47       38.32      3.11 o 
  -4   6   6       34.67       33.98      3.53 o 
  -3   6   6      485.04      425.10      9.67 o 
  -2   6   6      306.31      293.69      7.70 o 
  -1   6   6       15.44       24.95      2.78 o 
   0   6   6      424.66      413.92     10.09 o 
   1   6   6       51.88       47.86      3.22 o 
   2   6   6      424.16      434.34     11.31 o 
   3   6   6      155.53      136.02     11.07 o 
   4   6   6       99.70       87.01      6.41 o 
   5   6   6       95.18      103.95      7.29 o 
   6   6   6        7.74        4.83      2.93 o 
   7   6   6       12.92       16.19      4.06 o 
   8   6   6       11.42        7.21      3.98 o 
  -9   7   6        2.08        4.04      3.02 o 
  -8   7   6       85.98       94.14      6.82 o 
  -7   7   6        2.48       -1.14      3.07 o 
  -6   7   6        0.04        3.28      2.59 o 
  -5   7   6       13.64       13.66      3.15 o 
  -4   7   6      103.27       91.35      5.48 o 
  -3   7   6       65.70       69.90      4.70 o 
  -2   7   6     1006.19      992.63     16.57 o 
  -1   7   6        1.34        0.33      1.74 o 
   0   7   6      215.78      205.49      8.30 o 
   1   7   6       84.95       80.95      5.58 o 
   2   7   6        0.42        0.48      3.06 o 
   3   7   6        3.53        0.09      2.22 o 
   4   7   6      212.17      217.98      9.72 o 
   5   7   6        0.04       -0.62      2.82 o 
   6   7   6      222.19      217.56     33.00 o 
   7   7   6       10.53        9.92      4.01 o 
  -7   8   6       67.22       68.57      6.25 o 
  -6   8   6       30.73       30.64      4.45 o 
  -5   8   6       16.81       13.12      3.17 o 
  -4   8   6       10.15        4.09      2.61 o 
  -3   8   6       63.56       72.81      6.42 o 
  -2   8   6      117.13      124.09      6.24 o 
  -1   8   6      424.56      430.24     12.99 o 
   0   8   6        0.81       -1.14      2.99 o 
   1   8   6        1.57        1.44      3.76 o 
   2   8   6       83.39       66.20      9.88 o 
   3   8   6      147.58      155.24     12.21 o 
   4   8   6        8.20       15.99      3.95 o 
   5   8   6      154.71      163.89     12.89 o 
   6   8   6       17.49       21.83      4.82 o 
  -5   9   6        0.20       -0.40      2.52 o 
  -4   9   6      283.72      315.09     38.68 o 
  -3   9   6       66.73       71.48      6.99 o 
  -2   9   6      174.53      173.91     12.02 o 
  -1   9   6        2.30        3.58      3.47 o 
   0   9   6       23.78       20.28      6.05 o 
   1   9   6       48.85       57.67      9.37 o 
   2   9   6        7.75        2.29      4.09 o 
   3   9   6        0.15        0.16      2.47 o 
   4   9   6       91.63       91.13      7.86 o 
 -12   1   7       34.57       45.02      6.57 o 
 -11   1   7       31.04       25.81      3.73 o 
 -10   1   7       21.81       28.62      4.01 o 
  -9   1   7      121.79      133.86      6.08 o 
  -8   1   7        1.30       -0.57      1.26 o 
  -7   1   7      193.84      212.78      5.13 o 
  -6   1   7      267.09      280.03      5.59 o 
  -5   1   7      458.05      470.01      7.86 o 
  -4   1   7      112.26       98.23      2.89 o 
  -3   1   7      553.70      586.79      7.44 o 
  -2   1   7       82.89       93.18      2.66 o 
  -1   1   7      218.28      230.94      3.79 o 
   0   1   7     1134.51     1208.76     10.29 o 
   1   1   7       61.29       58.20      2.92 o 
   2   1   7     1136.85     1206.78      9.90 o 
   3   1   7      599.23      607.23      6.37 o 
   4   1   7      320.98      353.89      4.96 o 
   5   1   7      211.74      205.85      4.07 o 
   6   1   7        1.80        4.22      1.35 o 
   7   1   7       43.44       38.56      2.73 o 
   8   1   7      105.72      107.83      4.87 o 
   9   1   7        2.25        2.62      3.33 o 
  10   1   7       73.20       74.76      9.67 o 
 -12   2   7        0.84        6.78      2.64 o 
 -11   2   7       74.52       65.32      5.45 o 
 -10   2   7        5.05        6.12      2.67 o 
  -9   2   7      140.72      128.66      7.93 o 
  -8   2   7        0.06        0.26      1.51 o 
  -7   2   7      469.23      475.16     10.57 o 
  -6   2   7        0.12        0.04      1.02 o 
  -5   2   7      925.82      920.80      9.79 o 
  -4   2   7        2.03        1.17      0.88 o 
  -3   2   7       64.29       74.23      2.58 o 
  -2   2   7       23.40       17.78      1.95 o 
  -1   2   7        3.47        0.68      0.83 o 
   0   2   7       19.84       23.04      1.85 o 
   1   2   7     2154.44     2232.24     20.06 o 
   2   2   7       14.50       17.21      0.98 o 
   3   2   7      550.14      569.52      6.26 o 
   4   2   7        6.57        5.99      1.10 o 
   5   2   7      231.90      230.80      4.28 o 
   6   2   7      142.68      136.12      4.46 o 
   7   2   7       11.64        9.12      1.87 o 
   8   2   7       20.09       22.77      2.70 o 
   9   2   7       99.96      112.49      8.19 o 
  10   2   7       15.44       12.50      4.44 o 
 -12   3   7       23.49       23.65      4.12 o 
 -11   3   7       15.76       18.00      3.29 o 
 -10   3   7        5.81        8.09      2.89 o 
  -9   3   7        0.24        0.11      1.80 o 
  -8   3   7        0.91        0.55      1.71 o 
  -7   3   7        4.55        6.61      1.86 o 
  -6   3   7      980.75      938.01     12.79 o 
  -5   3   7      247.72      276.72      6.81 o 
  -4   3   7      640.64      624.71      7.14 o 
  -3   3   7      462.15      490.97      6.84 o 
  -2   3   7      245.76      242.03      3.88 o 
  -1   3   7      211.50      227.73      4.26 o 
   0   3   7      202.37      166.17      3.47 o 
   1   3   7      366.69      338.30      5.01 o 
   2   3   7     3714.68     3978.15     45.34 o 
   3   3   7        1.05       -0.68      0.73 o 
   4   3   7      414.61      404.05     10.41 o 
   5   3   7      225.63      232.72      9.88 o 
   6   3   7       13.05       13.50      2.73 o 
   7   3   7        0.38        3.95      3.07 o 
   8   3   7       87.21       94.67      8.74 o 
   9   3   7        1.78        0.18      3.77 o 
  10   3   7      143.31      162.78     10.41 o 
 -11   4   7       33.68       34.95      3.95 o 
 -10   4   7        1.66        6.27      2.29 o 
  -9   4   7        0.21        0.83      1.77 o 
  -8   4   7      263.65      266.33      7.31 o 
  -7   4   7      404.70      375.52      8.18 o 
  -6   4   7      232.22      215.58      6.25 o 
  -5   4   7     1566.58     1570.91     23.72 o 
  -4   4   7       51.21       53.57      3.60 o 
  -3   4   7       38.36       40.12      3.85 o 
  -2   4   7       47.12       44.24      3.13 o 
  -1   4   7        4.30        6.04      1.49 o 
   0   4   7      482.20      514.84      8.49 o 
   1   4   7     4768.81     5005.47     49.95 o 
   2   4   7      246.37      250.44      5.47 o 
   3   4   7      938.86      932.20     13.80 o 
   4   4   7      639.96      606.40     10.96 o 
   5   4   7     1144.33     1143.24     20.45 o 
   6   4   7       83.27       80.67      6.47 o 
   7   4   7       94.17      105.07     15.23 o 
   8   4   7        0.41        0.06      3.38 o 
   9   4   7      252.76      253.33     12.11 o 
  10   4   7       18.02       15.93      6.38 o 
 -11   5   7        2.01        6.27      4.17 o 
 -10   5   7      179.53      194.11      8.55 o 
  -9   5   7       31.27       30.19      4.05 o 
  -8   5   7        0.85        2.55      1.93 o 
  -7   5   7      128.27      131.40      5.24 o 
  -6   5   7      731.74      684.40     16.91 o 
  -5   5   7      219.38      221.17      5.88 o 
  -4   5   7      851.33      833.10     11.44 o 
  -3   5   7      177.20      164.00      4.33 o 
  -2   5   7      231.21      210.61      6.06 o 
  -1   5   7        1.08       -1.16      1.16 o 
   0   5   7      308.64      300.84      6.72 o 
   1   5   7        3.17        2.19      2.23 o 
   2   5   7     1950.72     1888.65     37.81 o 
   3   5   7      107.64       96.47      4.48 o 
   4   5   7       87.46       82.35     12.96 o 
   5   5   7      157.24      148.00      8.80 o 
   6   5   7        1.82       -2.24      2.24 o 
   7   5   7        2.03       -0.79      2.96 o 
   8   5   7      184.13      180.13     10.18 o 
   9   5   7        6.07        5.42      6.08 o 
 -10   6   7        2.61        4.14      4.55 o 
  -9   6   7       15.85       18.75      3.85 o 
  -8   6   7        5.20        3.30      2.91 o 
  -7   6   7       44.91       47.03      4.86 o 
  -6   6   7       54.62       53.64      4.96 o 
  -5   6   7      411.19      409.60     10.51 o 
  -4   6   7      193.71      186.32     10.96 o 
  -3   6   7      100.63       92.61      4.91 o 
  -2   6   7       12.96       15.45      2.51 o 
  -1   6   7      317.81      306.72      7.68 o 
   0   6   7      460.85      453.21     10.66 o 
   1   6   7      507.86      521.33     12.92 o 
   2   6   7      231.75      213.08      8.47 o 
   3   6   7      113.53      115.31     12.91 o 
   4   6   7       26.12       14.88      3.39 o 
   5   6   7       80.87       81.21      6.87 o 
   6   6   7       20.79       23.01      4.52 o 
   7   6   7        0.64       -2.64      2.64 o 
   8   6   7        1.86       -5.00      5.00 o 
  -9   7   7       10.93        3.92      3.17 o 
  -8   7   7       15.81       13.67      3.64 o 
  -7   7   7       23.88       29.90      4.63 o 
  -6   7   7      214.03      227.66      9.26 o 
  -5   7   7       86.82       81.92      5.65 o 
  -4   7   7      113.95      108.07      5.85 o 
  -3   7   7       68.50       54.91      6.62 o 
  -2   7   7      261.39      252.52      7.73 o 
  -1   7   7      242.07      221.22     14.48 o 
   0   7   7      217.93      227.69     17.87 o 
   1   7   7       11.54        9.06      2.93 o 
   2   7   7      241.50      273.01     15.86 o 
   3   7   7       48.54       45.61      5.25 o 
   4   7   7      206.22      192.33      9.28 o 
   5   7   7       24.54       32.10      4.96 o 
   6   7   7       21.31       30.11      4.99 o 
   7   7   7      119.88      120.78      9.35 o 
  -7   8   7       31.20       35.34      4.83 o 
  -6   8   7        8.63        5.30      2.80 o 
  -5   8   7       86.28       87.74      6.20 o 
  -4   8   7       67.27       75.77      5.64 o 
  -3   8   7       12.94       16.33      3.91 o 
  -2   8   7       76.79       79.80      6.64 o 
  -1   8   7        1.67        8.98      2.83 o 
   0   8   7      118.23      129.49     12.21 o 
   1   8   7      142.52      155.94     12.84 o 
   2   8   7        8.62        0.88      3.76 o 
   3   8   7       16.99       20.60      4.20 o 
   4   8   7        3.01        5.20      3.13 o 
   5   8   7        4.13       -0.34      3.12 o 
  -5   9   7       69.31       80.16     10.69 o 
  -4   9   7       34.52       41.01      5.93 o 
  -3   9   7       11.68       12.01      4.08 o 
  -2   9   7       15.14       13.79      5.57 o 
  -1   9   7       73.28       80.39     10.77 o 
   0   9   7       33.02       42.07      7.89 o 
   1   9   7       17.94       33.29      7.52 o 
   2   9   7        0.31        2.62      3.61 o 
   3   9   7        0.42        0.92      2.49 o 
 -12   0   8        0.41        3.47      5.09 o 
 -11   0   8        0.02       -2.91      3.98 o 
 -10   0   8       68.20       84.15     10.80 o 
  -9   0   8      195.74      183.25     10.88 o 
  -8   0   8      236.09      252.49      8.46 o 
  -7   0   8      105.20       88.31      4.87 o 
  -6   0   8      871.66      852.03     15.67 o 
  -5   0   8        0.90       -1.13      1.55 o 
  -4   0   8       50.56       37.41      2.91 o 
  -3   0   8      124.50       86.28      3.77 o 
  -2   0   8       71.19       38.37      4.33 o 
  -1   0   8     7750.93     8279.38    136.26 o 
   0   0   8      268.84      337.83      6.73 o 
   1   0   8     3033.92     3073.75     37.93 o 
   2   0   8      961.95     1110.20     13.35 o 
   3   0   8       50.69       73.86      6.86 o 
   4   0   8      512.14      512.66      8.88 o 
   5   0   8     1225.11     1220.58     16.62 o 
   6   0   8      234.40      189.59      6.81 o 
   7   0   8     4327.86     4039.60     44.16 o 
   8   0   8        0.26        0.01      2.82 o 
   9   0   8      100.82      109.63      8.33 o 
  10   0   8       10.79       23.30      6.45 o 
 -12   1   8       40.08       40.59     11.60 o 
 -11   1   8      266.59      273.55     12.44 o 
 -10   1   8       32.76       35.51      3.97 o 
  -9   1   8       50.70       56.77      4.54 o 
  -8   1   8      718.60      682.35     11.30 o 
  -7   1   8      756.57      811.59     11.26 o 
  -6   1   8        0.21        2.20      1.20 o 
  -5   1   8      207.96      196.33      5.10 o 
  -4   1   8       12.86        9.00      1.77 o 
  -3   1   8      199.76      166.95      3.71 o 
  -2   1   8     4923.94     5203.93     43.54 o 
  -1   1   8     5502.05     6096.72     50.20 o 
   0   1   8     5289.73     5562.08     51.64 o 
   1   1   8      298.82      252.75      4.19 o 
   2   1   8       19.54       27.30      1.31 o 
   3   1   8        0.20        0.40      1.03 o 
   4   1   8        0.94        1.20      1.01 o 
   5   1   8        2.01        1.98      1.12 o 
   6   1   8     1063.10     1060.24     11.18 o 
   7   1   8      121.99      107.46      5.03 o 
   8   1   8      446.29      454.39      9.24 o 
   9   1   8        0.07       -0.45      3.02 o 
  10   1   8      139.71      132.96      8.47 o 
 -12   2   8        8.91       13.96      4.36 o 
 -11   2   8        5.26        6.96      2.73 o 
 -10   2   8        0.05       -0.04      2.11 o 
  -9   2   8      370.30      373.15     10.19 o 
  -8   2   8       24.24       33.72      3.62 o 
  -7   2   8      230.90      209.07     10.53 o 
  -6   2   8     1087.40     1095.96     13.18 o 
  -5   2   8      400.48      410.38      6.66 o 
  -4   2   8      279.84      278.86      6.65 o 
  -3   2   8     1107.74     1267.37     13.42 o 
  -2   2   8      543.74      625.59      9.38 o 
  -1   2   8      824.61      802.25      9.02 o 
   0   2   8      158.99      182.67      4.62 o 
   1   2   8      697.72      605.18      7.24 o 
   2   2   8      555.53      513.06      6.94 o 
   3   2   8       10.03        6.71      0.97 o 
   4   2   8      564.07      582.83      6.77 o 
   5   2   8      436.83      404.18      6.51 o 
   6   2   8      116.12       94.98      3.47 o 
   7   2   8     1415.28     1349.03     16.92 o 
   8   2   8       37.82       33.61      5.01 o 
   9   2   8       93.08      101.96      9.19 o 
  10   2   8        1.89        3.79      3.94 o 
 -12   3   8       11.65       12.99      3.23 o 
 -11   3   8       52.64       49.51      5.04 o 
 -10   3   8        0.03       -0.22      2.31 o 
  -9   3   8      183.26      182.51      6.23 o 
  -8   3   8       86.25       84.90      4.44 o 
  -7   3   8      226.63      212.78      5.97 o 
  -6   3   8        0.03        1.07      1.41 o 
  -5   3   8       78.48       72.42      2.66 o 
  -4   3   8      207.07      208.17      5.10 o 
  -3   3   8       95.97      103.92      2.62 o 
  -2   3   8     1101.33     1103.46     15.53 o 
  -1   3   8      505.32      597.20     10.41 o 
   0   3   8     1718.86     1795.69     17.40 o 
   1   3   8      204.66      208.74      5.49 o 
   2   3   8       67.19       78.27      3.65 o 
   3   3   8       17.03       21.26      1.50 o 
   4   3   8      511.94      525.10      8.70 o 
   5   3   8     1360.77     1333.40     20.31 o 
   6   3   8      932.52      875.01     14.84 o 
   7   3   8        0.41        0.16      2.64 o 
   8   3   8      131.18      101.99      8.89 o 
   9   3   8        9.96       14.74      4.55 o 
  10   3   8      105.35      115.66     16.12 o 
 -11   4   8        9.68       15.77      3.05 o 
 -10   4   8        0.00        0.91      2.18 o 
  -9   4   8       24.46       28.21      3.69 o 
  -8   4   8       25.40       19.44      3.03 o 
  -7   4   8        2.08        4.91      1.88 o 
  -6   4   8      342.99      321.45     13.56 o 
  -5   4   8       35.29       42.37      2.87 o 
  -4   4   8       16.27       14.64      1.87 o 
  -3   4   8       90.29       86.57      2.92 o 
  -2   4   8       11.84        9.86      1.07 o 
  -1   4   8      144.55      147.95      3.81 o 
   0   4   8       54.98       50.02      2.58 o 
   1   4   8       72.70       60.25      2.46 o 
   2   4   8      298.82      295.90     24.58 o 
   3   4   8        4.29        4.08      1.77 o 
   4   4   8      202.62      204.24      6.31 o 
   5   4   8      102.14      104.59      4.97 o 
   6   4   8       22.28       21.91      4.21 o 
   7   4   8       61.53       53.24      6.18 o 
   8   4   8        0.61       -2.42      3.48 o 
   9   4   8        2.39        2.84      6.93 o 
 -10   5   8       12.29       13.96      2.96 o 
  -9   5   8       53.76       48.02      4.20 o 
  -8   5   8       27.57       30.46      3.31 o 
  -7   5   8       66.60       71.03      4.24 o 
  -6   5   8       79.80       71.43      4.01 o 
  -5   5   8       29.88       26.71      2.63 o 
  -4   5   8       75.91       70.30      5.17 o 
  -3   5   8      497.30      458.74     11.90 o 
  -2   5   8        2.60        3.12      1.61 o 
  -1   5   8      479.79      490.19     13.21 o 
   0   5   8       38.81       43.97      2.97 o 
   1   5   8      219.47      212.98      7.70 o 
   2   5   8       22.18       24.02      3.51 o 
   3   5   8      250.84      221.20      7.05 o 
   4   5   8      354.60      333.80     12.62 o 
   5   5   8      221.24      186.17      8.76 o 
   6   5   8       32.07       39.23      6.60 o 
   7   5   8       12.06        7.42      3.58 o 
   8   5   8        2.20        2.09      3.31 o 
   9   5   8        1.38        1.44      3.94 o 
 -10   6   8        1.84        4.35      4.22 o 
  -9   6   8        1.11        3.51      2.94 o 
  -8   6   8       33.52       25.21      4.03 o 
  -7   6   8       48.77       50.58      5.01 o 
  -6   6   8       29.47       28.63      3.88 o 
  -5   6   8        8.88        8.25      2.73 o 
  -4   6   8       38.53       43.03      4.33 o 
  -3   6   8      217.73      193.78      6.66 o 
  -2   6   8       92.01       98.61      4.82 o 
  -1   6   8      277.57      242.90      7.54 o 
   0   6   8       18.03        8.26      3.65 o 
   1   6   8      398.50      392.68     11.22 o 
   2   6   8       30.09       41.17      4.39 o 
   3   6   8       52.69       49.08      5.17 o 
   4   6   8      183.13      177.25      9.52 o 
   5   6   8        1.68       -2.00      2.00 o 
   6   6   8      108.74      107.87      8.08 o 
   7   6   8        6.09        1.25      4.87 o 
   8   6   8       24.24       26.08      6.36 o 
  -8   7   8       28.02       39.36      4.92 o 
  -7   7   8        8.17       12.98      3.21 o 
  -6   7   8      102.49      114.02      6.80 o 
  -5   7   8        0.90        0.59      1.97 o 
  -4   7   8        0.02        1.65      2.21 o 
  -3   7   8       36.97       36.58      3.87 o 
  -2   7   8        0.36       -0.87      3.19 o 
  -1   7   8       67.56       70.91      5.84 o 
   0   7   8      141.33      140.70      7.16 o 
   1   7   8        5.91        3.58      3.80 o 
   2   7   8       18.15       21.68      6.31 o 
   3   7   8      138.29      128.62     11.25 o 
   4   7   8        3.22        4.08      3.23 o 
   5   7   8       19.93       17.49      4.10 o 
   6   7   8       97.33      103.95     13.41 o 
   7   7   8       30.94       20.71      4.78 o 
  -7   8   8       33.82       43.29      5.24 o 
  -6   8   8        3.58        1.67      2.82 o 
  -5   8   8       10.25        7.62      3.14 o 
  -4   8   8       21.00       25.02      4.53 o 
  -3   8   8      221.09      215.71      9.93 o 
  -2   8   8      484.90      481.74     14.67 o 
  -1   8   8       18.31       23.23      4.09 o 
   0   8   8        4.95        4.65      3.98 o 
   1   8   8      139.55      150.74     12.65 o 
   2   8   8       12.77       17.99      5.53 o 
   3   8   8       25.45       21.15      4.22 o 
   4   8   8       31.67       28.32      4.94 o 
   5   8   8       70.59       79.22      7.77 o 
  -5   9   8        5.17       10.03      4.68 o 
  -4   9   8       21.01       16.30      4.45 o 
  -3   9   8        4.37       11.31      4.29 o 
  -2   9   8       73.52       66.19      9.07 o 
  -1   9   8       52.89       72.86     10.40 o 
   0   9   8      154.62      168.48     13.68 o 
   1   9   8        0.69        6.23      4.02 o 
   2   9   8       17.41       24.37      7.01 o 
   3   9   8        0.89       -1.14      2.20 o 
 -12   1   9        4.21        5.94      3.18 o 
 -11   1   9       65.47       63.20     12.69 o 
 -10   1   9        9.77       10.71      2.61 o 
  -9   1   9        5.22        3.44      2.10 o 
  -8   1   9       13.84       15.59      2.13 o 
  -7   1   9       36.55       36.70      2.63 o 
  -6   1   9       88.41       79.39      4.82 o 
  -5   1   9      293.92      296.15      5.68 o 
  -4   1   9      255.44      280.99      5.45 o 
  -3   1   9     2629.58     2735.89     25.01 o 
  -2   1   9     1156.30     1267.55     13.15 o 
  -1   1   9      671.84      721.02      8.41 o 
   0   1   9        0.03        0.88      1.03 o 
   1   1   9        3.33        3.75      0.93 o 
   2   1   9      740.31      817.78      7.65 o 
   3   1   9      355.01      367.38      4.87 o 
   4   1   9       49.88       56.26      2.26 o 
   5   1   9        0.07        0.96      1.15 o 
   6   1   9        1.64        2.72      1.33 o 
   7   1   9       55.32       53.62      3.23 o 
   8   1   9       48.34       53.74      4.75 o 
   9   1   9        5.97        6.82      2.92 o 
  10   1   9       28.30       23.37      8.52 o 
 -12   2   9       68.25       75.93      8.05 o 
 -11   2   9        6.00       10.04      2.87 o 
 -10   2   9       11.78       14.03      3.08 o 
  -9   2   9      186.44      170.77      7.02 o 
  -8   2   9      463.66      446.97     10.72 o 
  -7   2   9        0.07       -1.58      2.06 o 
  -6   2   9      332.83      348.84      6.49 o 
  -5   2   9       57.37       61.10      3.01 o 
  -4   2   9      729.80      758.17      9.71 o 
  -3   2   9     1435.72     1510.15     15.59 o 
  -2   2   9       84.36       77.63      3.95 o 
  -1   2   9      854.05      891.26      9.94 o 
   0   2   9      467.25      480.94      8.23 o 
   1   2   9      236.50      239.09      4.46 o 
   2   2   9       29.07       29.05      1.89 o 
   3   2   9      763.53      790.94      7.80 o 
   4   2   9      426.15      409.25      5.54 o 
   5   2   9      491.13      493.50      7.57 o 
   6   2   9        4.22        5.40      1.59 o 
   7   2   9      139.71      143.36      6.65 o 
   8   2   9        1.68        4.27      1.97 o 
   9   2   9       29.76       36.42      5.49 o 
  10   2   9       17.38       18.87      6.21 o 
 -12   3   9        1.84       11.49      3.56 o 
 -11   3   9      192.14      208.20     10.59 o 
 -10   3   9       14.08       14.98      3.27 o 
  -9   3   9      230.36      217.04      8.17 o 
  -8   3   9        6.00        6.29      3.37 o 
  -7   3   9       46.04       46.85      3.34 o 
  -6   3   9      147.75      127.40      5.62 o 
  -5   3   9        5.95        9.26      1.56 o 
  -4   3   9       95.58       94.42      3.20 o 
  -3   3   9      280.57      264.60      5.11 o 
  -2   3   9        8.20        6.04      1.26 o 
  -1   3   9       66.01       59.88      3.23 o 
   0   3   9        9.33       13.56      1.89 o 
   1   3   9        0.67        0.46      1.25 o 
   2   3   9     1235.64     1192.83     17.41 o 
   3   3   9      474.81      475.82      8.07 o 
   4   3   9      899.94      898.50     13.46 o 
   5   3   9        7.60       10.68      2.46 o 
   6   3   9      537.77      539.35     11.34 o 
   7   3   9        1.02        2.81      3.18 o 
   8   3   9        1.56       -0.76      3.37 o 
   9   3   9       20.43       18.18      6.62 o 
 -11   4   9        2.08        2.79      2.78 o 
 -10   4   9      227.01      238.00      7.73 o 
  -9   4   9       76.02       86.73      5.01 o 
  -8   4   9      112.74      101.89      4.96 o 
  -7   4   9        7.32        9.25      2.11 o 
  -6   4   9      203.78      213.13      5.83 o 
  -5   4   9      575.30      595.65      9.45 o 
  -4   4   9      939.40      985.48     14.12 o 
  -3   4   9      178.14      177.84      4.53 o 
  -2   4   9      176.43      169.55      4.49 o 
  -1   4   9        8.70        7.61      1.47 o 
   0   4   9      282.21      284.96      5.23 o 
   1   4   9      342.83      323.14      7.43 o 
   2   4   9      132.83      121.27     10.13 o 
   3   4   9     1549.41     1508.14     20.26 o 
   4   4   9       17.49       22.43      2.85 o 
   5   4   9      225.77      217.97      6.91 o 
   6   4   9        4.21        3.56      2.90 o 
   7   4   9       31.66       27.64      5.20 o 
   8   4   9       19.08       20.67      5.25 o 
   9   4   9       34.77       32.22     10.71 o 
 -10   5   9       51.38       52.06      5.51 o 
  -9   5   9       85.99       96.07      6.76 o 
  -8   5   9      109.30      109.26      6.71 o 
  -7   5   9        0.05        0.99      2.14 o 
  -6   5   9       35.43       30.07      3.67 o 
  -5   5   9      211.80      202.93      7.15 o 
  -4   5   9       63.80       64.51      4.40 o 
  -3   5   9        8.82        6.54      2.42 o 
  -2   5   9     1082.68     1104.45     16.26 o 
  -1   5   9     1166.42     1146.88     16.18 o 
   0   5   9       85.40       94.18      5.67 o 
   1   5   9        0.87        4.27      2.31 o 
   2   5   9      371.80      397.29     11.07 o 
   3   5   9       31.45       36.54      3.42 o 
   4   5   9      704.19      701.73     12.96 o 
   5   5   9        2.48        1.09      2.58 o 
   6   5   9      448.27      462.04     14.58 o 
   7   5   9       39.79       35.16      5.57 o 
   8   5   9        0.00        0.17      5.05 o 
  -9   6   9        2.64        4.02      3.76 o 
  -8   6   9      102.23      104.10      6.96 o 
  -7   6   9       56.19       55.41      5.21 o 
  -6   6   9       51.47       51.05      4.88 o 
  -5   6   9      191.39      181.84      7.11 o 
  -4   6   9      212.62      211.53      7.36 o 
  -3   6   9      392.40      408.79     12.69 o 
  -2   6   9      544.99      516.22     13.76 o 
  -1   6   9       34.19       42.63      4.92 o 
   0   6   9       30.52       24.12      4.98 o 
   1   6   9       62.08       60.51      5.23 o 
   2   6   9        0.36        3.88      2.68 o 
   3   6   9      390.66      386.67     12.51 o 
   4   6   9       82.50       96.82      8.89 o 
   5   6   9       96.07       97.06      7.62 o 
   6   6   9       30.20       37.66      9.84 o 
   7   6   9       25.74       26.07      5.28 o 
  -8   7   9        0.31        5.89      4.02 o 
  -7   7   9        5.13        4.68      2.61 o 
  -6   7   9       57.51       77.26      6.00 o 
  -5   7   9       12.96       17.87      3.58 o 
  -4   7   9       65.96       76.69      5.49 o 
  -3   7   9      117.16      123.05      8.21 o 
  -2   7   9       56.10       51.04      5.40 o 
  -1   7   9       20.49       10.50      3.56 o 
   0   7   9       29.85       28.15      9.29 o 
   1   7   9        4.10        7.05      5.03 o 
   2   7   9      192.92      197.31     14.24 o 
   3   7   9      139.57      131.87      7.96 o 
   4   7   9       75.67       77.49     13.46 o 
   5   7   9       29.24       30.34      5.10 o 
   6   7   9      127.25      146.77     13.59 o 
  -7   8   9       26.10       41.61      5.22 o 
  -6   8   9       57.34       60.76      8.85 o 
  -5   8   9        0.01       -0.10      2.80 o 
  -4   8   9       28.24       30.50      6.29 o 
  -3   8   9      222.93      242.27     10.62 o 
  -2   8   9       60.21       48.62      5.83 o 
  -1   8   9       45.20       39.10      5.83 o 
   0   8   9       50.04       50.22      8.41 o 
   1   8   9       20.47       16.56      5.31 o 
   2   8   9        8.69        7.34      4.72 o 
   3   8   9       98.03       76.31      7.18 o 
   4   8   9       13.81       16.31      6.40 o 
   5   8   9       48.67       51.39      6.50 o 
  -4   9   9       15.76       13.51      4.31 o 
  -3   9   9       68.75       93.33      8.07 o 
  -2   9   9       30.02       31.78      7.34 o 
  -1   9   9       89.96       76.48     10.66 o 
   0   9   9        2.67        3.39      3.54 o 
   1   9   9       45.54       59.15      9.55 o 
   2   9   9       20.01       18.84      6.23 o 
 -12   0  10       63.61       89.83     12.50 o 
 -11   0  10      427.07      439.16     22.40 o 
 -10   0  10        3.57       -1.14      3.28 o 
  -9   0  10        3.07        6.10      2.44 o 
  -8   0  10       23.65       25.38      3.54 o 
  -7   0  10      133.14      119.64      6.93 o 
  -6   0  10     1773.00     1791.87     38.86 o 
  -5   0  10       18.05       19.75      3.83 o 
  -4   0  10       36.02       32.33      3.00 o 
  -3   0  10       99.92      111.43      4.53 o 
  -2   0  10       14.08       10.87      5.16 o 
  -1   0  10     2813.36     3304.19     41.18 o 
   0   0  10       15.80       27.28      2.23 o 
   1   0  10     1896.05     2034.46     27.23 o 
   2   0  10     2642.99     2698.79     28.26 o 
   3   0  10      248.87      242.41      5.70 o 
   4   0  10       30.30       30.62      4.02 o 
   5   0  10       53.71       48.19      3.52 o 
   6   0  10       55.66       57.68      6.72 o 
   7   0  10      212.04      202.29      8.93 o 
   8   0  10       60.51       77.62      6.16 o 
   9   0  10      318.99      292.67     16.05 o 
  10   0  10       12.12       12.28      6.01 o 
 -12   1  10        2.23        7.94      5.29 o 
 -11   1  10      165.88      157.07     10.21 o 
 -10   1  10       10.49       15.30      5.21 o 
  -9   1  10        1.96        7.12      2.30 o 
  -8   1  10      245.64      236.32      5.99 o 
  -7   1  10      790.97      785.22     11.26 o 
  -6   1  10        8.71        4.30      1.48 o 
  -5   1  10     2357.85     2404.05     23.68 o 
  -4   1  10     1449.18     1503.60     15.97 o 
  -3   1  10     2106.71     2186.10     21.03 o 
  -2   1  10      660.19      709.41      8.77 o 
  -1   1  10      424.86      395.95      5.77 o 
   0   1  10     2962.73     3246.95     28.60 o 
   1   1  10       31.40       17.19      1.14 o 
   2   1  10     2685.50     2880.83     21.10 o 
   3   1  10      853.60      824.20      9.87 o 
   4   1  10      247.71      226.35      4.19 o 
   5   1  10        0.01        0.79      1.17 o 
   6   1  10      700.80      617.06     15.42 o 
   7   1  10       13.35       13.70      2.07 o 
   8   1  10      571.05      559.49     13.09 o 
   9   1  10       34.51       43.07      5.42 o 
  10   1  10      116.33      133.27      9.51 o 
 -12   2  10      100.62      109.91      9.60 o 
 -11   2  10       12.84       10.25      2.85 o 
 -10   2  10        3.25        7.87      2.54 o 
  -9   2  10       81.32       82.55      5.48 o 
  -8   2  10       70.07       59.20      9.30 o 
  -7   2  10      125.03      105.75      5.24 o 
  -6   2  10      533.23      520.01      9.76 o 
  -5   2  10        1.37        1.00      1.39 o 
  -4   2  10      281.32      265.13      5.37 o 
  -3   2  10       37.11       36.48      2.21 o 
  -2   2  10      330.34      373.70      5.89 o 
  -1   2  10     3722.57     4154.79     36.00 o 
   0   2  10      227.74      228.43      3.76 o 
   1   2  10      324.93      293.77      6.59 o 
   2   2  10     1736.33     1684.52     17.03 o 
   3   2  10     1014.47      993.92     10.77 o 
   4   2  10     1680.23     1674.71     16.26 o 
   5   2  10       36.92       35.46      3.25 o 
   6   2  10       58.74       62.61      3.29 o 
   7   2  10      276.52      256.62      6.86 o 
   8   2  10       12.01       10.28      2.39 o 
   9   2  10      268.06      288.39     16.60 o 
 -11   3  10        6.02        9.42      3.25 o 
 -10   3  10        3.75        3.11      2.38 o 
  -9   3  10       87.47       85.35      6.01 o 
  -8   3  10      236.37      242.86     10.51 o 
  -7   3  10      136.08      142.60      6.28 o 
  -6   3  10       17.48       15.95      2.69 o 
  -5   3  10      585.78      554.22      8.40 o 
  -4   3  10      428.02      444.60     10.28 o 
  -3   3  10       14.05        9.74      1.54 o 
  -2   3  10       33.14       36.07      2.17 o 
  -1   3  10      169.41      170.47      3.76 o 
   0   3  10      492.22      448.84      9.95 o 
   1   3  10      116.38      103.79      4.19 o 
   2   3  10      758.43      730.84     12.08 o 
   3   3  10      179.87      172.43      4.83 o 
   4   3  10        6.51        8.54      1.89 o 
   5   3  10      482.85      451.04      8.76 o 
   6   3  10       10.73       10.04      2.56 o 
   7   3  10       11.36        9.34      7.04 o 
   8   3  10       56.10       48.29      6.46 o 
   9   3  10       45.13       53.36      8.85 o 
 -11   4  10        0.73       -1.30      2.24 o 
 -10   4  10        3.96        8.22      2.89 o 
  -9   4  10       51.95       39.91      4.64 o 
  -8   4  10       15.15       16.54      2.64 o 
  -7   4  10       35.70       39.46      3.23 o 
  -6   4  10        4.04        7.88      1.92 o 
  -5   4  10        2.64        2.26      1.89 o 
  -4   4  10      160.25      143.70      5.55 o 
  -3   4  10      147.82      152.03      4.20 o 
  -2   4  10       71.88       79.05      3.22 o 
  -1   4  10     2092.06     2156.45     21.33 o 
   0   4  10       10.14       10.65      2.04 o 
   1   4  10      376.84      353.09      7.98 o 
   2   4  10      102.75      102.41      4.64 o 
   3   4  10      676.31      672.79     10.63 o 
   4   4  10     1000.13      975.87     15.67 o 
   5   4  10        2.99        2.88      2.08 o 
   6   4  10        0.16        1.10      2.96 o 
   7   4  10       71.91       51.49      6.43 o 
   8   4  10        0.32       -3.42      3.42 o 
   9   4  10       72.23       76.50      8.51 o 
 -10   5  10       77.70       84.15      6.81 o 
  -9   5  10       27.07       29.75      4.80 o 
  -8   5  10       89.83       92.13      6.50 o 
  -7   5  10        7.90        6.73      2.66 o 
  -6   5  10       30.79       32.78      5.07 o 
  -5   5  10        2.29        1.65      1.91 o 
  -4   5  10       70.74       73.51      4.61 o 
  -3   5  10      187.56      178.75      9.30 o 
  -2   5  10      278.00      279.19      7.35 o 
  -1   5  10       56.95       43.01      4.54 o 
   0   5  10       48.17       48.61      4.65 o 
   1   5  10        0.01        1.47      3.48 o 
   2   5  10       37.09       30.26      4.02 o 
   3   5  10       28.17       19.15      2.87 o 
   4   5  10       33.69       38.69      3.65 o 
   5   5  10       76.44       67.10      6.29 o 
   6   5  10       41.98       42.49      6.01 o 
   7   5  10        9.67       16.19      4.67 o 
   8   5  10        0.00       -3.46      3.46 o 
  -9   6  10       64.14       66.30      6.17 o 
  -8   6  10       48.69       57.02      8.11 o 
  -7   6  10        0.67        0.43      2.42 o 
  -6   6  10      162.99      164.05      7.25 o 
  -5   6  10        8.00       11.75      2.84 o 
  -4   6  10        0.14        0.25      2.04 o 
  -3   6  10      286.42      291.94     10.59 o 
  -2   6  10       46.85       52.92      5.27 o 
  -1   6  10        4.52       11.69      4.15 o 
   0   6  10      141.27      112.79      8.74 o 
   1   6  10        0.33        0.52      2.25 o 
   2   6  10      164.82      134.93      7.19 o 
   3   6  10       76.70       75.40      6.40 o 
   4   6  10       36.35       37.17      5.07 o 
   5   6  10        0.04        0.74      2.66 o 
   6   6  10       20.46       19.66      6.34 o 
   7   6  10       27.94       30.27      5.77 o 
  -8   7  10       28.61       38.87      5.07 o 
  -7   7  10       70.72       65.63      5.96 o 
  -6   7  10        0.01        2.06      2.50 o 
  -5   7  10       43.37       47.39      5.82 o 
  -4   7  10        4.42        4.87      2.95 o 
  -3   7  10       58.00       59.80      6.93 o 
  -2   7  10       88.01       86.35      7.69 o 
  -1   7  10       34.50       39.10      5.53 o 
   0   7  10        1.98        3.79      2.86 o 
   1   7  10      165.66      145.99      7.81 o 
   2   7  10        2.72        0.55      4.24 o 
   3   7  10        0.08        2.56      2.44 o 
   4   7  10        2.29        5.26      4.92 o 
   5   7  10       61.53       62.90      6.73 o 
   6   7  10       55.06       59.50      6.96 o 
  -7   8  10       48.28       58.42      6.99 o 
  -6   8  10      122.15      126.49      9.46 o 
  -5   8  10       35.20       35.84      5.45 o 
  -4   8  10       10.07        7.02      3.43 o 
  -3   8  10       78.50       85.49      7.27 o 
  -2   8  10       64.56       83.02      9.53 o 
  -1   8  10       39.79       48.62      5.66 o 
   0   8  10       87.69       89.87     11.06 o 
   1   8  10       43.30       50.55      8.78 o 
   2   8  10       35.02       36.65      8.11 o 
   3   8  10        2.48        1.68      2.53 o 
   4   8  10        2.70       -3.36      4.87 o 
  -4   9  10       38.08       45.18      6.28 o 
  -3   9  10        3.86       -3.12      3.12 o 
  -2   9  10        6.87       11.21      5.57 o 
  -1   9  10       50.96       45.58      8.59 o 
   0   9  10       38.94       30.94      6.93 o 
   1   9  10       98.05       81.83     11.51 o 
 -12   1  11       21.99       26.02      4.75 o 
 -11   1  11       17.71       20.47     10.40 o 
 -10   1  11       13.54       18.21      3.09 o 
  -9   1  11      117.20      122.91      6.08 o 
  -8   1  11       67.60       65.46      3.56 o 
  -7   1  11       30.83       34.10      2.73 o 
  -6   1  11      136.52      133.74      4.23 o 
  -5   1  11        2.20        1.10      1.29 o 
  -4   1  11        3.64        2.62      1.32 o 
  -3   1  11        0.56        0.33      0.99 o 
  -2   1  11      883.33      923.14     10.81 o 
  -1   1  11      970.78     1031.73     11.46 o 
   0   1  11      896.67      911.83     10.76 o 
   1   1  11      162.25      162.98      2.95 o 
   2   1  11       22.45       21.16      1.42 o 
   3   1  11        4.94        2.38      1.13 o 
   4   1  11        4.58        4.93      1.48 o 
   5   1  11       17.66       15.70      1.94 o 
   6   1  11        0.91       -0.18      1.64 o 
   7   1  11        1.44        0.83      1.70 o 
   8   1  11       19.94       17.23      3.05 o 
   9   1  11        0.06        0.31      3.19 o 
 -12   2  11       28.42       40.14      8.78 o 
 -11   2  11        4.81        5.44      2.75 o 
 -10   2  11      245.26      253.80      8.95 o 
  -9   2  11       45.17       52.89      4.76 o 
  -8   2  11      109.01       94.30      5.46 o 
  -7   2  11        4.80        2.01      1.76 o 
  -6   2  11      175.59      162.20      4.67 o 
  -5   2  11       48.11       47.01      2.77 o 
  -4   2  11     1527.35     1602.16     17.19 o 
  -3   2  11      498.44      522.87      8.59 o 
  -2   2  11      403.68      399.45      6.28 o 
  -1   2  11        0.05        2.34      0.93 o 
   0   2  11      865.71      870.12      9.80 o 
   1   2  11        0.48       -0.32      0.95 o 
   2   2  11       50.80       61.70      2.77 o 
   3   2  11       59.68       62.42      2.66 o 
   4   2  11      157.31      169.94      4.37 o 
   5   2  11      152.74      151.75      4.35 o 
   6   2  11       83.91       94.02      4.49 o 
   7   2  11       31.13       34.99      3.29 o 
   8   2  11       46.70       52.73      4.05 o 
   9   2  11        3.96       -0.59      4.94 o 
 -11   3  11       69.14       71.06      8.20 o 
 -10   3  11       18.44       17.55      3.45 o 
  -9   3  11      425.92      401.90     11.19 o 
  -8   3  11       63.42       55.61      4.79 o 
  -7   3  11      431.52      426.41     14.14 o 
  -6   3  11       11.99       15.42      2.70 o 
  -5   3  11       51.67       43.50      2.73 o 
  -4   3  11        2.06        5.95      1.56 o 
  -3   3  11      171.76      171.52      4.89 o 
  -2   3  11       80.94       88.11      3.04 o 
  -1   3  11     1883.94     1890.31     18.73 o 
   0   3  11       14.40       11.70      2.03 o 
   1   3  11      146.04      138.22      4.94 o 
   2   3  11        0.01       -1.04      2.21 o 
   3   3  11       38.96       38.59      3.56 o 
   4   3  11      199.16      178.47      5.35 o 
   5   3  11      204.19      211.08      8.48 o 
   6   3  11       92.90       97.02      6.83 o 
   7   3  11      166.01      171.97     11.71 o 
   8   3  11      120.23      140.19     12.47 o 
   9   3  11        5.03        5.29      4.27 o 
 -11   4  11        9.56       12.56      4.77 o 
 -10   4  11       66.01       63.12      7.29 o 
  -9   4  11       54.76       57.50      5.32 o 
  -8   4  11      606.72      600.70     16.40 o 
  -7   4  11       48.40       47.85      4.58 o 
  -6   4  11       38.91       41.33      4.02 o 
  -5   4  11       75.39       79.45      4.75 o 
  -4   4  11       50.54       51.22      3.86 o 
  -3   4  11       39.65       43.94      4.11 o 
  -2   4  11      868.95      841.06     10.93 o 
  -1   4  11      697.80      683.80     11.65 o 
   0   4  11     1462.21     1494.59     19.94 o 
   1   4  11      393.54      352.66     10.16 o 
   2   4  11        0.53        1.46      1.66 o 
   3   4  11       98.88       93.77      4.68 o 
   4   4  11      466.78      477.26     10.46 o 
   5   4  11       51.24       47.13      4.74 o 
   6   4  11       62.81       73.89      6.82 o 
   7   4  11      195.15      211.91     13.21 o 
   8   4  11       52.53       76.11      8.05 o 
 -10   5  11       65.39       78.33      6.67 o 
  -9   5  11      182.50      163.78      8.18 o 
  -8   5  11        7.10       10.83      4.37 o 
  -7   5  11      228.25      223.67      8.36 o 
  -6   5  11       96.55       82.67      8.98 o 
  -5   5  11      544.76      533.59     11.76 o 
  -4   5  11       31.85       32.54      3.54 o 
  -3   5  11      897.43      897.97     14.85 o 
  -2   5  11      199.99      206.70      6.19 o 
  -1   5  11      959.63      969.41     23.56 o 
   0   5  11      115.87      125.22      5.13 o 
   1   5  11       72.03       61.57      5.17 o 
   2   5  11       60.72       65.49     16.56 o 
   3   5  11       29.02       31.99      3.46 o 
   4   5  11       20.76       17.05      3.06 o 
   5   5  11      133.47      148.37     12.56 o 
   6   5  11       43.62       35.49      6.86 o 
   7   5  11      142.07      179.39     10.31 o 
   8   5  11       34.94       32.47      6.30 o 
  -9   6  11        0.76        3.11      3.63 o 
  -8   6  11      152.29      176.64      8.47 o 
  -7   6  11        0.54        2.53      4.51 o 
  -6   6  11       28.24       28.34      3.97 o 
  -5   6  11       53.99       54.78      5.05 o 
  -4   6  11        1.20        1.97      2.53 o 
  -3   6  11       79.52       71.30      6.10 o 
  -2   6  11      666.79      677.87     22.86 o 
  -1   6  11       37.15       41.37      4.87 o 
   0   6  11      433.79      409.08     16.39 o 
   1   6  11      185.71      183.95      8.22 o 
   2   6  11       12.76        8.42      3.28 o 
   3   6  11       70.73       52.24      5.70 o 
   4   6  11      100.87       92.57      7.21 o 
   5   6  11       87.99       95.38      7.70 o 
   6   6  11      268.75      252.09     16.45 o 
   7   6  11       99.08       94.57      9.33 o 
  -8   7  11        3.99        9.86      4.77 o 
  -7   7  11       54.92       63.07      7.02 o 
  -6   7  11       24.37       32.02     12.48 o 
  -5   7  11       31.13       30.65      4.96 o 
  -4   7  11       23.98       25.31      4.56 o 
  -3   7  11        0.19       -2.34      2.34 o 
  -2   7  11      227.67      239.78     10.18 o 
  -1   7  11      207.82      199.55      9.16 o 
   0   7  11       16.22       18.68      3.79 o 
   1   7  11       73.97       83.98      6.58 o 
   2   7  11       27.64       17.81      6.08 o 
   3   7  11       16.16       12.43      3.50 o 
   4   7  11       38.76       40.41      5.57 o 
   5   7  11       47.78       47.72      6.20 o 
  -6   8  11        7.10       10.18      3.82 o 
  -5   8  11      125.28      127.15     16.82 o 
  -4   8  11       75.29       81.37      7.84 o 
  -3   8  11        0.21       -3.24      4.11 o 
  -2   8  11       66.35       84.33      7.38 o 
  -1   8  11        2.85        3.64      2.39 o 
   0   8  11       34.14       39.68      7.89 o 
   1   8  11        1.64       -1.36      3.43 o 
   2   8  11        6.79        9.18      5.60 o 
   3   8  11       14.30       21.56      4.33 o 
   4   8  11        9.79        5.11      4.52 o 
  -3   9  11        0.38       -1.62      2.91 o 
  -2   9  11       25.76       21.39      6.82 o 
  -1   9  11       53.84       61.40      9.62 o 
   0   9  11        2.21        6.38      3.50 o 
 -12   0  12      362.91      394.23     22.29 o 
 -11   0  12       87.81      110.45     12.80 o 
 -10   0  12       78.39       70.58     10.10 o 
  -9   0  12        0.13       -0.43      2.58 o 
  -8   0  12       58.07       64.37      5.07 o 
  -7   0  12       93.16       94.28      8.32 o 
  -6   0  12     3265.58     3243.13     44.13 o 
  -5   0  12        5.48        6.58      2.30 o 
  -4   0  12     5952.11     5937.45     72.34 o 
  -3   0  12     2750.15     2909.99     38.40 o 
  -2   0  12     1430.19     1515.16     22.48 o 
  -1   0  12       17.31       20.09      2.35 o 
   0   0  12       36.00       40.28      3.28 o 
   1   0  12      729.27      834.57     12.22 o 
   2   0  12     2159.61     2260.71     24.99 o 
   3   0  12       74.22       82.86      3.87 o 
   4   0  12     1389.02     1374.26     18.18 o 
   5   0  12       51.94       63.63      4.96 o 
   6   0  12        8.77       13.79      3.69 o 
   7   0  12       54.70       62.79      5.64 o 
   8   0  12        5.16        3.12      2.89 o 
   9   0  12       61.66       78.51      9.81 o 
 -12   1  12        2.22        5.04      2.94 o 
 -11   1  12      229.16      248.93     11.89 o 
 -10   1  12        7.19        7.73      3.17 o 
  -9   1  12        0.57        1.59      1.90 o 
  -8   1  12        7.58        4.66      1.77 o 
  -7   1  12       29.88       26.24      2.53 o 
  -6   1  12      181.62      168.93      4.78 o 
  -5   1  12     4088.55     4071.04     37.23 o 
  -4   1  12      307.61      324.17      6.76 o 
  -3   1  12      467.34      432.21      6.99 o 
  -2   1  12      171.01      157.10      3.94 o 
  -1   1  12      294.98      267.09      4.85 o 
   0   1  12       68.77       84.69      3.70 o 
   1   1  12     2316.80     2439.83     20.11 o 
   2   1  12      127.46      127.60      3.34 o 
   3   1  12     4084.39     4154.26     40.01 o 
   4   1  12      110.97      105.57      3.64 o 
   5   1  12     1006.09      980.39     13.09 o 
   6   1  12       38.15       35.76      2.78 o 
   7   1  12       22.20       20.81      2.73 o 
   8   1  12       40.80       38.55      4.11 o 
   9   1  12       51.79       49.59      7.02 o 
 -12   2  12      150.98      184.44     11.15 o 
 -11   2  12       85.31       88.95      6.39 o 
 -10   2  12       28.17       32.59      4.15 o 
  -9   2  12       58.02       54.44      4.74 o 
  -8   2  12        0.49        0.13      1.88 o 
  -7   2  12      272.63      261.92      7.91 o 
  -6   2  12     1353.14     1302.73     15.74 o 
  -5   2  12       32.19       26.99      2.40 o 
  -4   2  12     3152.27     3103.36     29.34 o 
  -3   2  12      128.96      123.53      3.87 o 
  -2   2  12        1.42        5.39      1.35 o 
  -1   2  12       18.82       21.74      2.12 o 
   0   2  12       84.80       76.27      3.56 o 
   1   2  12      210.50      227.97      4.60 o 
   2   2  12     1948.11     1893.30     23.57 o 
   3   2  12        0.51        1.80      1.33 o 
   4   2  12      962.24      933.26     13.15 o 
   5   2  12        0.88       -1.12      1.52 o 
   6   2  12       88.92       91.28      5.30 o 
   7   2  12        6.75       12.35      2.95 o 
   8   2  12        7.12        2.85      2.78 o 
   9   2  12        0.87        3.80      5.01 o 
 -11   3  12       67.67       74.51      6.24 o 
 -10   3  12        3.89        7.52      2.99 o 
  -9   3  12        5.17        4.99      2.65 o 
  -8   3  12      129.60      128.04      6.33 o 
  -7   3  12       31.43       32.06      3.71 o 
  -6   3  12       31.28       34.29      3.52 o 
  -5   3  12      529.27      511.85      8.44 o 
  -4   3  12        0.62        0.28      1.66 o 
  -3   3  12      312.31      289.17      9.96 o 
  -2   3  12       10.83       11.94      1.57 o 
  -1   3  12      102.97       98.91      4.29 o 
   0   3  12      720.71      702.30     11.86 o 
   1   3  12      559.56      523.46     10.15 o 
   2   3  12       47.52       37.50      5.16 o 
   3   3  12     2349.58     2258.76     24.02 o 
   4   3  12       44.62       42.81      3.27 o 
   5   3  12      257.23      246.81      6.70 o 
   6   3  12       20.62       18.49      3.16 o 
   7   3  12       32.48       42.43      9.79 o 
   8   3  12      147.43      178.59     10.33 o 
 -11   4  12       10.51       15.75      3.81 o 
 -10   4  12        5.19        5.58      2.86 o 
  -9   4  12       84.95       88.56      6.34 o 
  -8   4  12        2.03        1.72      2.55 o 
  -7   4  12       61.99       66.14      5.37 o 
  -6   4  12      293.43      286.10      8.47 o 
  -5   4  12       76.84       88.15     10.02 o 
  -4   4  12      630.35      639.71     12.00 o 
  -3   4  12        3.23        2.79      1.44 o 
  -2   4  12        1.11        1.34      1.41 o 
  -1   4  12      150.17      142.97      5.24 o 
   0   4  12        0.08        0.14      1.73 o 
   1   4  12      229.50      206.24      8.01 o 
   2   4  12       70.09       63.83      4.21 o 
   3   4  12       49.26       44.57      3.34 o 
   4   4  12        0.60       -0.31      1.49 o 
   5   4  12        3.69        7.85      2.56 o 
   6   4  12        1.28        2.83      3.28 o 
   7   4  12        9.47        4.93     10.62 o 
   8   4  12        0.09        2.53      4.70 o 
 -10   5  12       20.33       27.14      5.82 o 
  -9   5  12       37.97       38.75      4.99 o 
  -8   5  12       70.63       76.93      6.07 o 
  -7   5  12       61.85       64.26      5.44 o 
  -6   5  12      111.44      124.60      6.42 o 
  -5   5  12       51.72       57.63      5.22 o 
  -4   5  12      389.52      373.68     33.66 o 
  -3   5  12      118.47      115.72      6.62 o 
  -2   5  12      253.47      257.65      7.09 o 
  -1   5  12       37.08       35.93      3.32 o 
   0   5  12      182.92      188.87     12.21 o 
   1   5  12        0.05        2.54      1.84 o 
   2   5  12        0.10       -2.26      2.26 o 
   3   5  12      426.76      392.99      9.85 o 
   4   5  12       94.42       82.63      5.10 o 
   5   5  12        5.24        4.62      3.30 o 
   6   5  12       22.80       30.99      5.23 o 
   7   5  12       21.25       25.77      5.59 o 
  -9   6  12      115.02      119.93     11.59 o 
  -8   6  12        1.08        5.77      2.97 o 
  -7   6  12      129.98      140.79      8.34 o 
  -6   6  12       24.82       18.62      4.25 o 
  -5   6  12       54.31       53.50      5.96 o 
  -4   6  12       36.34       30.74      4.54 o 
  -3   6  12       11.94       13.33      3.50 o 
  -2   6  12        4.45        3.83      4.31 o 
  -1   6  12      275.50      276.88     10.44 o 
   0   6  12       17.41       21.01      3.71 o 
   1   6  12      125.68      116.22      7.24 o 
   2   6  12       24.82       37.59      6.32 o 
   3   6  12        4.82        3.47      2.60 o 
   4   6  12        1.39        0.10      2.46 o 
   5   6  12       56.50       78.02      7.30 o 
   6   6  12        0.01        2.64      3.63 o 
  -8   7  12       22.52       18.44      4.57 o 
  -7   7  12       25.69       29.80      7.30 o 
  -6   7  12       35.86       43.76      6.11 o 
  -5   7  12       36.74       39.60      5.54 o 
  -4   7  12        5.57        8.57      3.61 o 
  -3   7  12       85.28       82.78      7.06 o 
  -2   7  12      191.93      207.58     13.15 o 
  -1   7  12       30.92       23.45      4.46 o 
   0   7  12       62.74       60.95      6.09 o 
   1   7  12       15.78       20.89     11.61 o 
   2   7  12        7.43        8.19      5.46 o 
   3   7  12       14.54       21.51      4.30 o 
   4   7  12       10.46       15.46      4.07 o 
   5   7  12       17.70       11.63      6.49 o 
  -6   8  12        8.30        5.95      3.39 o 
  -5   8  12        0.52       -2.99      2.99 o 
  -4   8  12        3.61        6.01      3.37 o 
  -3   8  12      158.38      168.32      9.80 o 
  -2   8  12      120.48      139.06      9.03 o 
  -1   8  12       18.78       19.74      4.33 o 
   0   8  12       75.44       70.69     10.44 o 
   1   8  12       35.18       46.42      9.22 o 
   2   8  12       31.10       34.11      7.89 o 
   3   8  12       44.48       43.67      5.98 o 
 -12   1  13        3.01        3.62      7.15 o 
 -11   1  13        8.89       15.29      3.94 o 
 -10   1  13       22.08       32.19      3.95 o 
  -9   1  13       20.49       23.51      3.27 o 
  -8   1  13       46.98       53.29      3.66 o 
  -7   1  13      102.43      105.92      4.17 o 
  -6   1  13        0.05        0.07      1.47 o 
  -5   1  13        5.11        5.72      1.79 o 
  -4   1  13      228.46      227.87      5.32 o 
  -3   1  13        1.08        1.57      1.89 o 
  -2   1  13       57.81       65.41      2.72 o 
  -1   1  13      917.15      962.98     11.32 o 
   0   1  13        1.39        1.45      1.44 o 
   1   1  13      141.55      141.84      3.82 o 
   2   1  13      786.46      825.80     12.10 o 
   3   1  13       51.71       56.61      2.75 o 
   4   1  13       43.72       43.10      2.73 o 
   5   1  13        4.58        5.05      1.79 o 
   6   1  13       22.49       20.73      2.61 o 
   7   1  13       65.74       61.65      4.91 o 
   8   1  13        0.03        0.51      1.96 o 
   9   1  13       19.69       18.30      4.06 o 
 -11   2  13        2.02        3.58      2.55 o 
 -10   2  13       10.56       10.52      2.95 o 
  -9   2  13       18.17       13.60      3.17 o 
  -8   2  13      206.27      207.56      7.47 o 
  -7   2  13       83.38       90.95      5.09 o 
  -6   2  13      558.78      540.40      9.10 o 
  -5   2  13      192.42      174.85      5.28 o 
  -4   2  13      106.94      102.37      5.23 o 
  -3   2  13      257.69      234.47      5.13 o 
  -2   2  13      365.07      379.91      9.89 o 
  -1   2  13        1.50        3.38      1.68 o 
   0   2  13     1550.11     1585.42     16.19 o 
   1   2  13        0.53       -0.71      1.17 o 
   2   2  13      749.63      760.52     10.97 o 
   3   2  13       76.67       68.27      3.99 o 
   4   2  13       52.14       56.23      3.56 o 
   5   2  13      258.96      249.20      7.97 o 
   6   2  13       96.15       88.32      4.63 o 
   7   2  13        0.81        7.02      2.56 o 
   8   2  13      113.12      132.61      8.03 o 
 -11   3  13        1.55        4.02      2.66 o 
 -10   3  13        6.79        6.37      2.81 o 
  -9   3  13       86.96       99.71      6.39 o 
  -8   3  13        4.09        4.21      2.49 o 
  -7   3  13      636.29      631.55     13.24 o 
  -6   3  13       13.85       11.50      2.61 o 
  -5   3  13      147.27      145.39      4.57 o 
  -4   3  13      242.27      220.41      5.31 o 
  -3   3  13       52.00       49.15      3.97 o 
  -2   3  13      356.74      324.82      7.61 o 
  -1   3  13      768.11      713.99     12.11 o 
   0   3  13        0.00        2.02      1.77 o 
   1   3  13     1769.24     1771.55     25.48 o 
   2   3  13       21.52       18.79      2.81 o 
   3   3  13       24.47       23.61      2.64 o 
   4   3  13       51.88       54.49      3.62 o 
   5   3  13        0.13       -0.35      1.62 o 
   6   3  13        0.50       -1.81      2.05 o 
   7   3  13      166.11      181.55     11.31 o 
   8   3  13        2.44        2.43      4.87 o 
 -10   4  13       79.34       81.01      6.42 o 
  -9   4  13       78.79       81.73      6.16 o 
  -8   4  13      411.69      406.93     13.60 o 
  -7   4  13        1.97        4.54      2.30 o 
  -6   4  13      297.88      287.01      8.58 o 
  -5   4  13        0.08        2.55      1.97 o 
  -4   4  13       36.01       35.86      3.93 o 
  -3   4  13       86.38       85.08      4.30 o 
  -2   4  13      385.11      351.75      8.27 o 
  -1   4  13       18.38       17.99      2.91 o 
   0   4  13     2462.49     2474.97     29.80 o 
   1   4  13        1.58        2.35      1.84 o 
   2   4  13      497.44      499.04     10.73 o 
   3   4  13      250.54      241.91      6.97 o 
   4   4  13      209.45      210.77      7.05 o 
   5   4  13        6.60        4.72      2.94 o 
   6   4  13      136.74      140.65      8.91 o 
   7   4  13        9.79        5.46     11.93 o 
 -10   5  13        9.18       16.57      3.86 o 
  -9   5  13       86.34       78.95      6.44 o 
  -8   5  13       14.98       15.51      3.41 o 
  -7   5  13      469.82      475.31     12.31 o 
  -6   5  13        2.11        2.35      2.64 o 
  -5   5  13      335.46      317.40     11.57 o 
  -4   5  13      127.84      128.13      7.35 o 
  -3   5  13      472.97      456.88     18.00 o 
  -2   5  13      300.31      303.10      7.92 o 
  -1   5  13      614.37      589.87     14.27 o 
   0   5  13      331.16      314.47      8.35 o 
   1   5  13     1856.85     1816.59     32.25 o 
   2   5  13       51.12       47.29      4.16 o 
   3   5  13       28.71       24.31      3.28 o 
   4   5  13       32.52       30.24      5.92 o 
   5   5  13       78.07       84.32      7.27 o 
   6   5  13        5.43        0.08      3.12 o 
   7   5  13      165.84      185.81     10.89 o 
  -9   6  13        6.28       10.65      3.72 o 
  -8   6  13       94.13      111.20      9.55 o 
  -7   6  13        6.96        0.63      3.02 o 
  -6   6  13      101.72      119.14      8.50 o 
  -5   6  13       38.84       38.50      5.26 o 
  -4   6  13       30.48       23.15      4.94 o 
  -3   6  13       16.32       13.65      3.61 o 
  -2   6  13        1.48       -2.01      2.11 o 
  -1   6  13        5.38        5.62      3.09 o 
   0   6  13      682.32      684.02     17.11 o 
   1   6  13       50.24       41.14      5.20 o 
   2   6  13      127.53      132.10      7.85 o 
   3   6  13       15.51       12.63      3.59 o 
   4   6  13       40.82       45.06      5.69 o 
   5   6  13        0.01        0.35      6.25 o 
   6   6  13       26.65       27.13      5.75 o 
  -7   7  13      129.96      137.50      9.90 o 
  -6   7  13       19.17       14.93      4.48 o 
  -5   7  13       34.67       44.73      5.77 o 
  -4   7  13       16.64       14.08      3.89 o 
  -3   7  13        3.96        7.88      4.96 o 
  -2   7  13        3.77        2.48      2.94 o 
  -1   7  13      197.50      181.29      9.27 o 
   0   7  13        0.82        3.72      2.99 o 
   1   7  13      190.60      191.71     11.58 o 
   2   7  13        4.99       10.88      5.49 o 
   3   7  13       31.94       37.84      5.35 o 
   4   7  13       27.07       22.36      6.01 o 
  -5   8  13      121.86      125.29      9.41 o 
  -4   8  13       40.85       39.05      5.81 o 
  -3   8  13       14.74       13.54      3.99 o 
  -2   8  13       17.16       15.87      4.43 o 
  -1   8  13        6.54        6.68      5.00 o 
   0   8  13      176.01      156.35     14.79 o 
   1   8  13       14.76       21.39      6.89 o 
   2   8  13       53.06       43.70      9.33 o 
 -11   0  14      190.83      202.06     15.20 o 
 -10   0  14       59.32       63.20      9.55 o 
  -9   0  14       34.65       38.56      4.68 o 
  -8   0  14      168.48      155.05      7.35 o 
  -7   0  14      127.37      121.16     11.21 o 
  -6   0  14      476.07      431.55     11.43 o 
  -5   0  14      334.42      322.60     14.08 o 
  -4   0  14     4247.04     4297.54     55.17 o 
  -3   0  14     1764.89     1789.36     26.81 o 
  -2   0  14     1788.11     1841.07     27.04 o 
  -1   0  14       22.64       26.68      3.21 o 
   0   0  14      806.89      715.54     13.18 o 
   1   0  14       11.47       14.29      1.90 o 
   2   0  14     1042.80     1051.58     38.44 o 
   3   0  14      382.06      344.25     17.87 o 
   4   0  14     1323.72     1282.15     22.37 o 
   5   0  14       17.64       22.64      3.70 o 
   6   0  14      731.39      704.86     20.33 o 
   7   0  14       25.25       25.26      6.23 o 
   8   0  14        2.16        4.61      2.96 o 
 -11   1  14       40.90       56.92      6.84 o 
 -10   1  14       28.59       35.91      4.22 o 
  -9   1  14       97.73       99.38      5.81 o 
  -8   1  14      143.55      148.36      7.36 o 
  -7   1  14       38.88       36.56      2.97 o 
  -6   1  14       59.42       59.24      3.37 o 
  -5   1  14     1959.35     1898.82     20.62 o 
  -4   1  14      515.92      472.77      8.01 o 
  -3   1  14     1517.66     1547.74     17.01 o 
  -2   1  14      141.98      162.15      4.24 o 
  -1   1  14     1244.75     1284.95     14.27 o 
   0   1  14      586.09      565.17     16.62 o 
   1   1  14        3.05        2.38      1.24 o 
   2   1  14      149.97      157.02      5.24 o 
   3   1  14      581.96      585.84      8.28 o 
   4   1  14      230.64      213.41     10.50 o 
   5   1  14      211.84      219.91      8.72 o 
   6   1  14        1.47       -0.30      1.59 o 
   7   1  14      238.54      236.63      8.16 o 
   8   1  14       14.36       18.47      3.32 o 
 -11   2  14       43.81       43.84      4.91 o 
 -10   2  14       51.06       58.63      5.64 o 
  -9   2  14       38.70       41.27      4.39 o 
  -8   2  14      116.39      122.21      6.04 o 
  -7   2  14      173.29      163.68      6.35 o 
  -6   2  14       14.31       12.78      2.09 o 
  -5   2  14      343.17      324.57      6.77 o 
  -4   2  14      451.98      458.55      7.95 o 
  -3   2  14      341.32      309.85      6.11 o 
  -2   2  14      283.83      264.06      6.89 o 
  -1   2  14        0.03        2.75      3.20 o 
   0   2  14      543.22      532.09     10.21 o 
   1   2  14      136.47      133.18      5.15 o 
   2   2  14     1227.30     1227.55     15.35 o 
   3   2  14      780.80      751.79     14.57 o 
   4   2  14      550.63      522.23     10.38 o 
   5   2  14       14.32       11.68      2.35 o 
   6   2  14      324.47      345.40      9.65 o 
   7   2  14       28.95       42.34      4.37 o 
   8   2  14        3.91       11.00      4.81 o 
 -11   3  14       99.90      106.80      8.05 o 
 -10   3  14      147.43      154.70      8.32 o 
  -9   3  14        1.01        1.90      2.34 o 
  -8   3  14       26.97       29.08      5.41 o 
  -7   3  14        4.38        4.83      2.29 o 
  -6   3  14       85.69       78.91      4.87 o 
  -5   3  14     1860.53     1788.92     19.93 o 
  -4   3  14      459.04      427.25      7.64 o 
  -3   3  14      711.98      684.55     12.56 o 
  -2   3  14      114.87      103.37      4.56 o 
  -1   3  14      240.82      219.02      6.52 o 
   0   3  14      418.15      375.17      8.68 o 
   1   3  14        0.10       -1.61      1.74 o 
   2   3  14        9.01       11.55      3.00 o 
   3   3  14       11.59       10.15      2.04 o 
   4   3  14        6.70        7.53      2.02 o 
   5   3  14      181.11      173.36      5.89 o 
   6   3  14       23.49       25.78      3.19 o 
   7   3  14       33.66       36.17      7.82 o 
   8   3  14        1.66       -4.24      4.24 o 
 -10   4  14        0.69        0.45      2.47 o 
  -9   4  14        0.17       -1.51      2.10 o 
  -8   4  14        0.00        0.05      2.33 o 
  -7   4  14       47.16       51.69      4.72 o 
  -6   4  14       37.97       39.51      3.99 o 
  -5   4  14      314.20      304.00      8.76 o 
  -4   4  14      103.60      119.02      7.45 o 
  -3   4  14       94.80      105.07      4.70 o 
  -2   4  14       17.90       17.91      4.13 o 
  -1   4  14       72.58       63.74      4.09 o 
   0   4  14      139.17      137.24      6.34 o 
   1   4  14      148.05      138.92      8.18 o 
   2   4  14      256.19      242.44      7.56 o 
   3   4  14      338.51      303.64      7.41 o 
   4   4  14        2.31        0.89      1.72 o 
   5   4  14        5.47        4.08      2.45 o 
   6   4  14        1.93       -2.51      5.73 o 
   7   4  14      142.26      166.29     10.49 o 
  -9   5  14        5.11        1.41      2.64 o 
  -8   5  14       44.91       55.94      5.37 o 
  -7   5  14       28.67       36.63      6.32 o 
  -6   5  14       52.14       41.94      5.51 o 
  -5   5  14       86.55       80.79      6.86 o 
  -4   5  14        7.50        8.23      2.91 o 
  -3   5  14        2.38        4.09      2.50 o 
  -2   5  14        7.55        7.20      2.04 o 
  -1   5  14       29.90       31.95      3.40 o 
   0   5  14      408.85      364.45     18.23 o 
   1   5  14       13.92       20.40      3.13 o 
   2   5  14       62.63       58.37      4.51 o 
   3   5  14       15.52       14.48      2.82 o 
   4   5  14       53.88       61.24      4.88 o 
   5   5  14       48.29       51.35      6.33 o 
   6   5  14       14.30       15.58      4.66 o 
  -8   6  14        5.53        7.27      6.19 o 
  -7   6  14       85.73       76.11      7.63 o 
  -6   6  14       12.41        7.65      3.19 o 
  -5   6  14        0.53        1.80      2.93 o 
  -4   6  14        6.48        4.88      2.68 o 
  -3   6  14       53.05       59.95      6.47 o 
  -2   6  14      183.40      184.79     17.39 o 
  -1   6  14      158.81      158.21      8.82 o 
   0   6  14       91.72       74.89      6.44 o 
   1   6  14       23.66       31.72      4.94 o 
   2   6  14        0.43        1.00      3.06 o 
   3   6  14        4.18        3.67      4.42 o 
   4   6  14        5.71        7.22      4.13 o 
   5   6  14        0.80        1.68      3.41 o 
  -7   7  14       54.98       78.56      8.16 o 
  -6   7  14        0.39        2.93      3.58 o 
  -5   7  14        8.15        9.35      3.96 o 
  -4   7  14        1.04       -0.67      2.28 o 
  -3   7  14       77.88       72.09      7.10 o 
  -2   7  14        4.11        1.70      3.01 o 
  -1   7  14       35.00       38.61      5.53 o 
   0   7  14      145.72      139.54     16.21 o 
   1   7  14       11.46        7.05      6.12 o 
   2   7  14        9.65        5.31      5.24 o 
   3   7  14       25.79       18.06      5.09 o 
   4   7  14        0.15        0.08      7.65 o 
  -5   8  14       11.86       18.66      4.67 o 
  -4   8  14       41.58       42.62      7.49 o 
  -3   8  14        7.28        9.37      3.56 o 
  -2   8  14       59.45       74.06      8.41 o 
  -1   8  14        5.82        2.75      3.25 o 
   0   8  14       10.10        7.67      5.05 o 
   1   8  14       19.76       36.21      8.66 o 
 -11   1  15        1.21        3.03      6.51 o 
 -10   1  15       22.12       28.62      4.11 o 
  -9   1  15       10.47        7.62      2.57 o 
  -8   1  15        1.85        4.19      2.27 o 
  -7   1  15      123.74      113.60      4.50 o 
  -6   1  15      256.37      242.67      6.10 o 
  -5   1  15       45.78       45.45      3.04 o 
  -4   1  15      295.16      294.55      6.79 o 
  -3   1  15      162.35      164.61      4.59 o 
  -2   1  15      102.31      109.12      4.95 o 
  -1   1  15       49.33       55.10      3.42 o 
   0   1  15        0.01        1.32      1.15 o 
   1   1  15      348.88      378.39      6.82 o 
   2   1  15      131.22      142.35      3.86 o 
   3   1  15        0.60       -1.13      1.41 o 
   4   1  15       44.25       41.51      3.77 o 
   5   1  15       13.05       14.79      2.74 o 
   6   1  15        9.31       12.71      3.50 o 
   7   1  15       53.94       62.42      5.08 o 
   8   1  15        6.30        7.26      2.51 o 
 -11   2  15       10.33       12.10      3.42 o 
 -10   2  15       35.68       32.93      4.31 o 
  -9   2  15        0.24       -1.23      3.21 o 
  -8   2  15       24.20       28.51      3.65 o 
  -7   2  15      178.18      174.26      6.65 o 
  -6   2  15       24.70       25.72      2.64 o 
  -5   2  15       81.05       69.53      3.57 o 
  -4   2  15      560.81      523.65      8.74 o 
  -3   2  15       84.43       84.15      4.41 o 
  -2   2  15       85.26       86.59      4.29 o 
  -1   2  15       21.43       18.47      2.62 o 
   0   2  15       55.96       57.02      3.84 o 
   1   2  15       65.50       71.06      4.20 o 
   2   2  15      424.97      432.68      8.31 o 
   3   2  15        6.87        9.37      2.09 o 
   4   2  15      122.72      114.04      7.89 o 
   5   2  15        2.89        3.95      2.06 o 
   6   2  15       21.67       25.47      3.45 o 
   7   2  15        0.47        0.88      2.12 o 
 -11   3  15        1.44        7.46      2.78 o 
 -10   3  15        0.07       -0.59      2.63 o 
  -9   3  15        0.01        2.43      2.23 o 
  -8   3  15        4.01        3.96      2.39 o 
  -7   3  15      195.53      176.07     10.49 o 
  -6   3  15      245.55      241.48      7.68 o 
  -5   3  15       86.03       86.45      3.89 o 
  -4   3  15      107.63       99.20      4.80 o 
  -3   3  15       73.68       74.62      5.06 o 
  -2   3  15       15.55       18.39      2.79 o 
  -1   3  15       24.12       28.64      3.09 o 
   0   3  15      103.37      102.59      4.78 o 
   1   3  15      783.98      749.01     13.51 o 
   2   3  15      382.13      354.64      9.44 o 
   3   3  15      232.93      233.83      6.85 o 
   4   3  15        4.22        5.38      2.55 o 
   5   3  15       88.88       87.49      4.79 o 
   6   3  15        0.19        1.20      2.02 o 
   7   3  15       38.50       39.68      8.37 o 
 -10   4  15       11.71       16.43      6.05 o 
  -9   4  15       31.43       39.79      4.71 o 
  -8   4  15       29.28       21.85      4.80 o 
  -7   4  15       82.63       83.59      6.20 o 
  -6   4  15      784.48      795.58     36.85 o 
  -5   4  15      622.95      659.79     17.02 o 
  -4   4  15       32.87       30.28      4.31 o 
  -3   4  15        1.29        3.99      1.75 o 
  -2   4  15        2.99        0.31      1.52 o 
  -1   4  15      122.25      116.28      5.15 o 
   0   4  15      465.86      439.34     10.12 o 
   1   4  15       50.33       57.33      4.33 o 
   2   4  15      442.36      442.84     14.82 o 
   3   4  15       75.50       81.69      4.40 o 
   4   4  15       11.72       17.16      2.63 o 
   5   4  15        1.90        0.55      1.80 o 
   6   4  15        0.27       -6.45      6.45 o 
  -9   5  15        4.83        4.28      9.33 o 
  -8   5  15       74.26       78.21      7.64 o 
  -7   5  15       76.34       67.07      8.48 o 
  -6   5  15      163.98      193.29      9.61 o 
  -5   5  15       86.64       87.04      7.18 o 
  -4   5  15       41.66       55.01      8.09 o 
  -3   5  15      430.85      441.77     13.67 o 
  -2   5  15       81.23       78.18      4.72 o 
  -1   5  15        0.03        0.25      1.71 o 
   0   5  15       40.43       37.92      3.72 o 
   1   5  15      329.44      318.40      9.03 o 
   2   5  15        0.27        3.68      2.05 o 
   3   5  15      348.07      341.67     13.58 o 
   4   5  15       13.59       15.07      3.10 o 
   5   5  15       71.96       74.12     11.63 o 
   6   5  15        3.07        0.07      3.34 o 
  -8   6  15       69.70       82.02      8.20 o 
  -7   6  15       93.25      103.15      8.59 o 
  -6   6  15      177.82      176.16     13.87 o 
  -5   6  15      263.79      278.60     11.94 o 
  -4   6  15       86.05       99.44      7.87 o 
  -3   6  15       34.15       45.43     12.32 o 
  -2   6  15       39.33       41.27     10.45 o 
  -1   6  15        0.48        1.90      2.96 o 
   0   6  15      113.36       89.88      7.05 o 
   1   6  15      107.98       92.15      7.23 o 
   2   6  15       61.91       70.02     14.38 o 
   3   6  15      132.34      148.16     11.69 o 
   4   6  15        7.05        6.88      6.47 o 
   5   6  15        7.77        4.77      3.79 o 
  -7   7  15      101.45      121.51     13.20 o 
  -6   7  15       55.25       61.44      7.08 o 
  -5   7  15       43.32       51.54      9.83 o 
  -4   7  15      213.89      233.64     12.52 o 
  -3   7  15        4.36        4.64      3.15 o 
  -2   7  15        3.89        7.49      3.55 o 
  -1   7  15        1.76       -0.77      5.05 o 
   0   7  15       29.96       29.97      5.11 o 
   1   7  15      172.31      202.24     11.14 o 
   2   7  15      148.79      142.40     14.05 o 
   3   7  15       26.98       23.15      4.92 o 
  -4   8  15       63.58       92.03     13.75 o 
  -3   8  15       21.25       24.85      5.07 o 
  -2   8  15        5.09        3.11      3.37 o 
  -1   8  15        1.11        7.00      3.85 o 
   0   8  15        4.41        5.71      4.79 o 
 -11   0  16      105.06       97.25     12.54 o 
 -10   0  16        1.40        2.62      4.35 o 
  -9   0  16      162.63      149.64     12.36 o 
  -8   0  16       35.12       38.31      4.69 o 
  -7   0  16      539.56      546.30     13.98 o 
  -6   0  16        1.90        2.51      2.24 o 
  -5   0  16       87.31       87.56      7.76 o 
  -4   0  16       80.41       69.71     10.16 o 
  -3   0  16      194.46      185.52      7.08 o 
  -2   0  16      104.21      110.74      5.23 o 
  -1   0  16      648.74      642.31     21.39 o 
   0   0  16      354.27      382.06     16.17 o 
   1   0  16      781.86      760.46     20.31 o 
   2   0  16       41.71       47.72      6.67 o 
   3   0  16       49.47       47.89      4.53 o 
   4   0  16       29.87       37.71      6.18 o 
   5   0  16       21.88       26.61      4.24 o 
   6   0  16       78.67       85.60      6.62 o 
   7   0  16       23.07       24.70      5.72 o 
 -11   1  16        3.43        7.09      3.24 o 
 -10   1  16      166.03      191.68      9.54 o 
  -9   1  16       65.38       67.21      6.19 o 
  -8   1  16      772.68      753.62     14.74 o 
  -7   1  16       82.60       81.39      4.18 o 
  -6   1  16      279.33      260.18      7.55 o 
  -5   1  16      103.26       91.36      3.88 o 
  -4   1  16      358.17      349.16      7.06 o 
  -3   1  16       15.07       14.41      1.93 o 
  -2   1  16      374.61      348.19      8.23 o 
  -1   1  16      161.81      198.47      6.13 o 
   0   1  16      463.80      426.10     12.07 o 
   1   1  16       22.21       30.98      3.11 o 
   2   1  16       21.72       19.01      2.79 o 
   3   1  16       25.24       21.09      2.90 o 
   4   1  16        9.42       11.92      2.57 o 
   5   1  16      210.81      229.44      7.83 o 
   6   1  16        0.01        0.81      1.94 o 
   7   1  16       71.88       90.56      5.94 o 
 -11   2  16      149.15      166.06      8.06 o 
 -10   2  16        3.84        5.60      3.36 o 
  -9   2  16      159.24      153.70      8.14 o 
  -8   2  16       29.04       38.34      5.99 o 
  -7   2  16      539.10      534.18     11.94 o 
  -6   2  16       20.47       17.32      2.54 o 
  -5   2  16       46.85       41.79      3.05 o 
  -4   2  16        4.55        4.86      1.99 o 
  -3   2  16       35.35       30.22      3.18 o 
  -2   2  16      105.86      116.63      5.04 o 
  -1   2  16     1213.94     1149.12     17.14 o 
   0   2  16        1.52        0.78      1.72 o 
   1   2  16      638.12      570.44     20.30 o 
   2   2  16      207.94      212.49      5.93 o 
   3   2  16       94.38       92.51      5.10 o 
   4   2  16        1.78        3.30      2.00 o 
   5   2  16        3.55        2.29      2.11 o 
   6   2  16       98.71       92.47      5.90 o 
   7   2  16        3.31        2.23      1.89 o 
 -10   3  16        4.42        4.23      2.68 o 
  -9   3  16       19.66       22.15      3.56 o 
  -8   3  16      168.14      170.40      7.27 o 
  -7   3  16       74.42       75.92      5.25 o 
  -6   3  16       21.67       22.38      3.09 o 
  -5   3  16       40.73       49.24      3.90 o 
  -4   3  16      254.44      252.69      7.29 o 
  -3   3  16        0.05       -1.57      1.57 o 
  -2   3  16      119.52      111.74      5.03 o 
  -1   3  16       17.94       17.36      2.76 o 
   0   3  16      260.25      235.06      7.17 o 
   1   3  16        8.59        8.27      3.10 o 
   2   3  16        1.93        3.48      1.72 o 
   3   3  16       95.16      102.88      4.70 o 
   4   3  16       30.58       28.30      3.12 o 
   5   3  16        4.99        7.39      2.49 o 
   6   3  16        5.16        7.57      2.69 o 
   7   3  16        4.18        7.12      5.49 o 
 -10   4  16        0.02        1.21      3.87 o 
  -9   4  16       11.95       21.29      6.09 o 
  -8   4  16        0.00        3.12      3.24 o 
  -7   4  16      122.06      118.02      8.35 o 
  -6   4  16      201.86      206.98     18.79 o 
  -5   4  16       65.94       62.91      6.23 o 
  -4   4  16       16.20       18.73      3.66 o 
  -3   4  16       15.42       14.05      2.52 o 
  -2   4  16      109.59      117.10      5.29 o 
  -1   4  16      187.41      171.23      6.33 o 
   0   4  16        0.12        3.58      2.65 o 
   1   4  16      144.79      136.02      5.90 o 
   2   4  16       68.39       49.24      4.34 o 
   3   4  16       15.10       12.09      2.37 o 
   4   4  16        7.05        7.27      2.64 o 
   5   4  16        0.10       -2.07      2.07 o 
   6   4  16        2.45        1.59      4.42 o 
  -9   5  16        0.66       -3.17      3.17 o 
  -8   5  16       29.35       40.20      5.76 o 
  -7   5  16       24.33       18.74      4.24 o 
  -6   5  16        8.11        8.65      9.13 o 
  -5   5  16       21.53       14.78      3.85 o 
  -4   5  16        9.26       14.35      3.85 o 
  -3   5  16        1.05        0.97      2.63 o 
  -2   5  16        4.44        4.60      2.11 o 
  -1   5  16       62.55       67.51      4.68 o 
   0   5  16       24.46       25.41      3.27 o 
   1   5  16       16.12       18.78      3.02 o 
   2   5  16       14.43       19.01      4.09 o 
   3   5  16       17.79       16.71      2.69 o 
   4   5  16       43.72       51.39      6.57 o 
   5   5  16        0.01       -3.01      3.01 o 
  -8   6  16       21.45       15.46      4.35 o 
  -7   6  16        7.26        7.41      6.62 o 
  -6   6  16       44.38       56.89     14.51 o 
  -5   6  16        7.54       10.72      6.40 o 
  -4   6  16       16.89        8.72      5.22 o 
  -3   6  16        0.11        2.18      3.04 o 
  -2   6  16       54.40       52.13      6.14 o 
  -1   6  16        0.00       -2.11      2.70 o 
   0   6  16       32.45       36.83      5.28 o 
   1   6  16      120.29      107.26     13.31 o 
   2   6  16       45.41       51.26      6.08 o 
   3   6  16        0.01        2.79      3.06 o 
   4   6  16       11.92        9.36      3.99 o 
  -6   7  16       21.36       17.66      4.05 o 
  -5   7  16        9.51        9.76      7.39 o 
  -4   7  16        0.66        1.37      2.81 o 
  -3   7  16        3.99       -2.56      2.56 o 
  -2   7  16       21.63       18.97      4.63 o 
  -1   7  16       46.06       44.80      7.65 o 
   0   7  16       14.27       13.39      4.34 o 
   1   7  16       68.87       79.35      7.43 o 
   2   7  16        9.32       12.68      6.45 o 
 -11   1  17        6.27       10.16      3.72 o 
 -10   1  17       18.68       22.51      4.72 o 
  -9   1  17       25.71       31.17      4.01 o 
  -8   1  17        9.44       14.18      3.05 o 
  -7   1  17       10.15       13.96      2.51 o 
  -6   1  17       26.39       27.81      2.87 o 
  -5   1  17        7.21        3.06      2.20 o 
  -4   1  17       93.01       89.16      3.81 o 
  -3   1  17       78.04       77.35      4.40 o 
  -2   1  17       71.61       62.74      7.13 o 
  -1   1  17      184.55      192.67      6.13 o 
   0   1  17      156.13      150.63      8.47 o 
   1   1  17       74.19       79.31      7.41 o 
   2   1  17        2.54        6.67      2.16 o 
   3   1  17        0.01       -1.70      1.86 o 
   4   1  17       20.61       19.86      3.12 o 
   5   1  17        0.51       -1.73      1.73 o 
   6   1  17        0.12       -1.35      1.70 o 
   7   1  17        0.56       -0.33      4.45 o 
 -10   2  17        0.00        1.16      2.87 o 
  -9   2  17       25.40       21.93      4.12 o 
  -8   2  17       21.15       21.85      5.29 o 
  -7   2  17        1.52       -1.62      1.72 o 
  -6   2  17        0.04        2.76      1.69 o 
  -5   2  17      520.18      489.14     10.67 o 
  -4   2  17       15.92       13.61      2.53 o 
  -3   2  17      302.42      283.17      9.70 o 
  -2   2  17        6.53        5.72      2.05 o 
  -1   2  17      100.64       95.46      4.77 o 
   0   2  17        0.06        1.27      1.62 o 
   1   2  17      154.02      150.16      7.29 o 
   2   2  17       27.36       27.87      3.44 o 
   3   2  17        0.32        0.61      2.30 o 
   4   2  17      108.80      111.25      5.90 o 
   5   2  17       48.64       55.49      4.82 o 
   6   2  17        0.61        0.30      1.90 o 
 -10   3  17      101.94      103.58     11.04 o 
  -9   3  17       46.16       60.03      5.39 o 
  -8   3  17       24.78       22.57      3.49 o 
  -7   3  17        0.43       -0.43      2.42 o 
  -6   3  17       74.81       78.68      6.77 o 
  -5   3  17        2.17        2.19      3.63 o 
  -4   3  17      469.97      440.56     10.06 o 
  -3   3  17        8.46        9.41      2.38 o 
  -2   3  17      362.45      332.50      8.63 o 
  -1   3  17       31.48       30.70      3.42 o 
   0   3  17       47.85       46.50      3.95 o 
   1   3  17       35.38       35.96      3.68 o 
   2   3  17       13.21       15.19      2.41 o 
   3   3  17       59.42       56.70      4.62 o 
   4   3  17      184.31      191.54      7.53 o 
   5   3  17       54.05       60.35      5.09 o 
   6   3  17       20.77       22.03      3.57 o 
  -9   4  17       61.36       58.98      6.94 o 
  -8   4  17       43.17       47.26      6.19 o 
  -7   4  17       21.05       16.27      4.04 o 
  -6   4  17       11.95        5.45      3.17 o 
  -5   4  17      271.97      260.62     10.68 o 
  -4   4  17        6.65       10.70      3.31 o 
  -3   4  17      393.58      355.82     15.77 o 
  -2   4  17      262.79      232.88      7.51 o 
  -1   4  17      218.31      206.05      7.20 o 
   0   4  17        1.68        4.67      2.02 o 
   1   4  17        6.57        8.08      2.46 o 
   2   4  17      183.56      192.86      8.37 o 
   3   4  17      152.68      162.83      5.88 o 
   4   4  17       20.39       27.32      3.25 o 
   5   4  17       23.38       25.72      3.62 o 
  -8   5  17        4.83        7.65      3.47 o 
  -7   5  17       27.64       19.10      4.41 o 
  -6   5  17      347.87      353.10     28.39 o 
  -5   5  17        1.18        1.90      3.00 o 
  -4   5  17      403.94      413.15     17.57 o 
  -3   5  17       69.18       82.59      7.03 o 
  -2   5  17      469.83      458.65     10.99 o 
  -1   5  17        0.95       -0.58      3.05 o 
   0   5  17        4.73        3.47      2.31 o 
   1   5  17       45.72       44.46      6.57 o 
   2   5  17        1.74        2.32      2.37 o 
   3   5  17       13.10       13.63      2.66 o 
   4   5  17       69.58       73.95      5.92 o 
  -7   6  17        0.35       -2.16      2.35 o 
  -6   6  17       18.15       21.04      4.59 o 
  -5   6  17      186.50      210.95     10.60 o 
  -4   6  17        0.30       -0.61      2.79 o 
  -3   6  17      367.19      385.61     13.92 o 
  -2   6  17       44.07       52.46      8.13 o 
  -1   6  17       82.47       83.93      7.37 o 
   0   6  17        1.25        3.08      3.74 o 
   1   6  17        0.56       -2.78      2.97 o 
   2   6  17       69.05       66.00      6.76 o 
   3   6  17      111.20      110.14     15.29 o 
  -5   7  17        0.00       -0.61      2.39 o 
  -4   7  17        8.17       11.40      4.96 o 
  -3   7  17       29.91       29.05      7.80 o 
  -2   7  17      105.39      114.58      8.78 o 
  -1   7  17        0.03       -1.97      5.01 o 
   0   7  17       14.55       25.09      5.23 o 
   1   7  17       11.18       12.30      4.68 o 
 -10   0  18        6.67       10.10      5.20 o 
  -9   0  18      260.88      260.02     16.27 o 
  -8   0  18      111.53      101.47      6.99 o 
  -7   0  18      809.31      831.86     18.51 o 
  -6   0  18        1.35        3.80      2.63 o 
  -5   0  18      358.89      351.62     10.84 o 
  -4   0  18      305.04      295.52      9.57 o 
  -3   0  18       96.02       91.35      8.81 o 
  -2   0  18        4.82        8.30      4.87 o 
  -1   0  18        5.43        1.95      4.39 o 
   0   0  18        3.04        2.18      4.28 o 
   1   0  18      131.19      132.63     10.25 o 
   2   0  18       57.93       66.38      8.67 o 
   3   0  18       60.41       58.85      8.41 o 
   4   0  18        0.32       -2.91      2.91 o 
   5   0  18        3.30        8.11      4.13 o 
   6   0  18       14.55        8.85      4.09 o 
 -10   1  18       18.75       25.55      4.86 o 
  -9   1  18      116.76      128.40      6.84 o 
  -8   1  18       80.82       80.19      5.46 o 
  -7   1  18        0.20        7.65      4.31 o 
  -6   1  18     1109.70     1095.86     15.14 o 
  -5   1  18       50.86       58.08      4.36 o 
  -4   1  18      170.85      168.36      6.32 o 
  -3   1  18        9.19        9.67      2.26 o 
  -2   1  18        0.18        0.64      1.57 o 
  -1   1  18       25.42       13.78      3.58 o 
   0   1  18      617.98      659.78     26.96 o 
   1   1  18       58.06       69.86      4.50 o 
   2   1  18      728.45      699.38     13.41 o 
   3   1  18       39.18       39.29      4.45 o 
   4   1  18      104.33      107.17      5.92 o 
   5   1  18       12.55       10.94      2.69 o 
   6   1  18        1.74        4.42      2.59 o 
 -10   2  18        1.85        1.90      3.27 o 
  -9   2  18       35.61       32.62      4.25 o 
  -8   2  18        3.10        4.19      3.11 o 
  -7   2  18      403.65      384.49     10.25 o 
  -6   2  18       53.29       51.54      4.27 o 
  -5   2  18      479.94      456.22     10.57 o 
  -4   2  18        0.03        2.57      2.04 o 
  -3   2  18        0.06       -0.36      1.86 o 
  -2   2  18       29.42       26.03      3.14 o 
  -1   2  18        3.87        2.71      2.22 o 
   0   2  18        4.91        5.42      2.06 o 
   1   2  18      250.45      238.26     10.42 o 
   2   2  18        6.71        6.50      3.89 o 
   3   2  18      179.56      166.60     11.11 o 
   4   2  18       19.57       21.40      3.36 o 
   5   2  18        6.75        4.69      2.24 o 
   6   2  18        1.72        6.07      3.39 o 
 -10   3  18        2.79        0.78      2.29 o 
  -9   3  18        2.60        2.54      3.00 o 
  -8   3  18      103.83      102.92      8.41 o 
  -7   3  18      216.14      191.90      9.59 o 
  -6   3  18        8.67       20.98      9.53 o 
  -5   3  18        7.83        6.23      2.85 o 
  -4   3  18       33.70       34.03      3.66 o 
  -3   3  18        2.05        4.00      2.00 o 
  -2   3  18        1.04        0.62      1.95 o 
  -1   3  18        0.41        2.37      2.02 o 
   0   3  18      115.31      122.30      5.71 o 
   1   3  18       15.65       20.39      3.12 o 
   2   3  18      142.47      119.52      6.36 o 
   3   3  18       76.01       74.79      5.21 o 
   4   3  18       20.67       25.84      3.77 o 
   5   3  18        4.40        7.43      2.59 o 
  -9   4  18        3.60        1.26      4.55 o 
  -8   4  18        2.74        6.72      6.18 o 
  -7   4  18       32.39       42.72      5.84 o 
  -6   4  18       33.25       33.74      7.01 o 
  -5   4  18      132.53      126.62      8.27 o 
  -4   4  18       79.23       75.95      6.69 o 
  -3   4  18        8.40       16.62      2.91 o 
  -2   4  18       15.08       13.05      2.70 o 
  -1   4  18       39.57       34.00      3.81 o 
   0   4  18       18.65       20.43      3.70 o 
   1   4  18       13.34       14.60      3.50 o 
   2   4  18       14.25       11.60      2.42 o 
   3   4  18        3.58        3.10      2.28 o 
   4   4  18       37.98       42.49      5.35 o 
   5   4  18        2.49        4.72      2.75 o 
  -8   5  18       16.49       15.21      4.35 o 
  -7   5  18       27.53       32.29      5.18 o 
  -6   5  18        0.06       -2.27      2.27 o 
  -5   5  18       80.83       88.00      7.74 o 
  -4   5  18        4.21        5.18      3.05 o 
  -3   5  18       61.69       70.07      6.92 o 
  -2   5  18        2.67        8.89      3.62 o 
  -1   5  18        4.54        4.66      2.19 o 
   0   5  18        0.21        1.82      2.20 o 
   1   5  18        6.05        3.21      2.34 o 
   2   5  18        8.63        8.13      2.25 o 
   3   5  18        0.29       -2.03      2.03 o 
   4   5  18        3.97       10.75      5.01 o 
  -7   6  18       36.24       36.28      8.92 o 
  -6   6  18        2.45        4.31      3.35 o 
  -5   6  18       87.97       93.19     21.06 o 
  -4   6  18        7.32        3.03      3.11 o 
  -3   6  18       34.41       25.74      7.82 o 
  -2   6  18       23.10       27.66      5.04 o 
  -1   6  18       38.85       49.56      9.00 o 
   0   6  18       22.59       22.20      4.93 o 
   1   6  18      133.12      137.09     14.66 o 
   2   6  18        0.83        4.37      2.72 o 
  -4   7  18        4.52        8.24      3.47 o 
  -3   7  18       72.08       81.14      7.89 o 
  -2   7  18        1.85        3.19      4.20 o 
  -1   7  18        0.07       -0.41      3.02 o 
   0   7  18       54.03       65.33      7.41 o 
 -10   1  19       21.20       18.52      4.32 o 
  -9   1  19        7.09       11.81      3.03 o 
  -8   1  19        7.18        8.04      5.39 o 
  -7   1  19        9.16        8.80      2.36 o 
  -6   1  19        3.70        2.97      2.84 o 
  -5   1  19        2.72        1.29      2.16 o 
  -4   1  19       31.60       32.40      3.63 o 
  -3   1  19       18.85        9.28      3.62 o 
  -2   1  19      161.80      174.22      8.34 o 
  -1   1  19        5.06        6.45      4.02 o 
   0   1  19        2.33        3.48      3.15 o 
   1   1  19      214.92      215.70      8.91 o 
   2   1  19       30.36       36.87      3.79 o 
   3   1  19        1.95       -0.16      2.15 o 
   4   1  19        0.51        0.48      2.29 o 
   5   1  19        0.29        6.66      2.73 o 
 -10   2  19        7.60        9.66      3.83 o 
  -9   2  19       49.22       47.53      5.31 o 
  -8   2  19        5.41        6.12      3.45 o 
  -7   2  19      101.68       79.73      6.89 o 
  -6   2  19       34.27       26.27      3.57 o 
  -5   2  19       78.57       72.15      4.89 o 
  -4   2  19       88.79       82.35      5.03 o 
  -3   2  19      162.02      163.92      6.32 o 
  -2   2  19       13.75       15.04      2.64 o 
  -1   2  19      444.04      411.04     12.86 o 
   0   2  19        9.05        9.32      3.46 o 
   1   2  19       79.60       77.05      6.58 o 
   2   2  19       17.34       13.83      2.83 o 
   3   2  19      143.68      164.49      6.89 o 
   4   2  19       26.17       20.87      3.50 o 
   5   2  19       78.96       92.41      6.13 o 
  -9   3  19        2.82        5.16      3.20 o 
  -8   3  19      139.14      140.69     10.42 o 
  -7   3  19       24.17       19.60      4.42 o 
  -6   3  19       38.41       37.37      5.34 o 
  -5   3  19       13.90       12.31      3.52 o 
  -4   3  19      143.44      138.05      9.70 o 
  -3   3  19      103.70       93.27      6.34 o 
  -2   3  19      220.69      204.85     11.35 o 
  -1   3  19       15.53       12.84      2.78 o 
   0   3  19      191.95      199.35      7.27 o 
   1   3  19        0.05        4.82      2.88 o 
   2   3  19        0.08        1.62      2.09 o 
   3   3  19        8.00       11.14      2.79 o 
   4   3  19       50.27       57.23      5.05 o 
   5   3  19        1.33        1.50      2.39 o 
  -8   4  19        6.48       -2.59      2.80 o 
  -7   4  19       18.64       16.18      4.38 o 
  -6   4  19        3.32        6.77      3.41 o 
  -5   4  19        9.78       10.16      3.50 o 
  -4   4  19        1.03        1.96      3.06 o 
  -3   4  19      383.05      391.36     10.18 o 
  -2   4  19        7.36        8.97      2.49 o 
  -1   4  19      277.23      256.90      8.35 o 
   0   4  19       18.10       18.92      3.10 o 
   1   4  19       60.56       72.08      5.27 o 
   2   4  19       17.52       19.22      3.73 o 
   3   4  19        0.27        2.22      2.18 o 
   4   4  19       16.13       15.96      3.20 o 
  -7   5  19        0.50       -2.36      2.36 o 
  -6   5  19       29.86       36.38      5.74 o 
  -5   5  19       19.52       24.03      4.64 o 
  -4   5  19      307.20      270.34     11.59 o 
  -3   5  19       46.98       39.24      9.62 o 
  -2   5  19      157.55      138.40      8.60 o 
  -1   5  19      109.10      114.18      6.02 o 
   0   5  19      342.03      329.18      9.83 o 
   1   5  19      136.07      125.05      6.61 o 
   2   5  19       69.08       59.94      4.53 o 
   3   5  19        0.76        1.43      2.26 o 
  -6   6  19       13.39       18.49      6.67 o 
  -5   6  19        0.00       -1.81      5.16 o 
  -4   6  19        0.94        2.34      2.78 o 
  -3   6  19       58.44       56.34      6.71 o 
  -2   6  19       18.18       18.37      4.36 o 
  -1   6  19       93.58      119.52      8.55 o 
   0   6  19        3.13        0.60      2.48 o 
   1   6  19       59.65       58.72      9.35 o 
 -10   0  20        0.02        0.81      3.80 o 
  -9   0  20       97.19       75.64     10.36 o 
  -8   0  20        0.11        1.83      3.18 o 
  -7   0  20      104.43      103.40      7.22 o 
  -6   0  20       18.17       21.42      6.45 o 
  -5   0  20      956.11      954.37     29.09 o 
  -4   0  20      335.16      337.91     16.72 o 
  -3   0  20       81.68       78.40      9.26 o 
  -2   0  20        0.72       11.10      5.49 o 
  -1   0  20        0.40       -2.62      4.20 o 
   0   0  20       68.29       70.21      9.26 o 
   1   0  20      592.69      667.38     25.11 o 
   2   0  20       33.70       46.64      8.11 o 
   3   0  20      409.62      426.89     20.11 o 
   4   0  20        8.48        4.39      4.13 o 
   5   0  20       60.25       73.75      9.96 o 
  -9   1  20        0.10       -1.27      4.45 o 
  -8   1  20        1.32        1.33      2.94 o 
  -7   1  20        4.36        1.38      2.38 o 
  -6   1  20      259.31      248.43      8.20 o 
  -5   1  20        0.44        2.26      2.28 o 
  -4   1  20      235.07      226.80      9.80 o 
  -3   1  20       40.36       51.76      5.62 o 
  -2   1  20       98.05       89.49      6.81 o 
  -1   1  20        3.95        1.23      2.85 o 
   0   1  20       32.57       19.64      4.94 o 
   1   1  20       92.69       87.42      7.14 o 
   2   1  20      527.36      575.66     16.60 o 
   3   1  20        1.20        1.76      2.64 o 
   4   1  20       65.72       77.40     14.03 o 
   5   1  20       18.30       25.64      5.24 o 
  -9   2  20       41.60       38.09      5.72 o 
  -8   2  20       10.34        3.86      3.34 o 
  -7   2  20        7.97        9.33      4.44 o 
  -6   2  20        9.04       10.32      6.19 o 
  -5   2  20      163.50      167.91      8.16 o 
  -4   2  20      104.14      101.20      6.87 o 
  -3   2  20        1.48        3.34      2.23 o 
  -2   2  20        5.24        7.34      3.31 o 
  -1   2  20       46.81       37.12      5.04 o 
   0   2  20      110.44      132.59      8.12 o 
   1   2  20      577.07      567.48     12.59 o 
   2   2  20        3.82        5.48      2.41 o 
   3   2  20      271.54      272.50      8.99 o 
   4   2  20        6.71        7.51      2.72 o 
  -9   3  20        0.29       -0.64      2.75 o 
  -8   3  20        9.82       16.23      6.40 o 
  -7   3  20       83.61       75.51      7.31 o 
  -6   3  20      327.40      294.61     11.84 o 
  -5   3  20       47.11       45.87      5.65 o 
  -4   3  20       81.30       91.82      5.48 o 
  -3   3  20      150.17      164.32      6.59 o 
  -2   3  20       19.50       15.45      3.03 o 
  -1   3  20       81.36       85.45      6.81 o 
   0   3  20        5.41        5.70      3.37 o 
   1   3  20       79.16       67.91      6.56 o 
   2   3  20       59.70       61.58      4.99 o 
   3   3  20        1.77        3.11      2.80 o 
   4   3  20       30.87       39.73      4.47 o 
  -8   4  20       27.74       19.86      4.92 o 
  -7   4  20       30.41       34.11     12.46 o 
  -6   4  20        0.30       -2.34      2.34 o 
  -5   4  20       22.06       24.45      4.65 o 
  -4   4  20       48.88       52.92      6.11 o 
  -3   4  20        5.32        3.47      5.46 o 
  -2   4  20        7.27        7.25      2.55 o 
  -1   4  20       67.09       66.89      5.11 o 
   0   4  20       62.05       70.77      5.26 o 
   1   4  20       26.66       18.28      4.19 o 
   2   4  20       21.98       30.37      3.91 o 
   3   4  20        5.74        6.82      2.79 o 
  -7   5  20       18.93       19.85      6.38 o 
  -6   5  20        0.02       -1.22      3.54 o 
  -5   5  20        0.81       -0.26      2.66 o 
  -4   5  20        4.79        2.80      3.30 o 
  -3   5  20       14.37       25.47      5.00 o 
  -2   5  20       42.30       38.04      5.68 o 
  -1   5  20       70.44       62.78      4.98 o 
   0   5  20       63.61       80.98      6.21 o 
   1   5  20       52.33       46.66      4.82 o 
   2   5  20        0.75        3.45      4.05 o 
  -4   6  20       37.00       34.43      5.58 o 
  -3   6  20       45.09       43.89      6.23 o 
  -2   6  20       36.60       46.06      8.57 o 
  -1   6  20        1.70        0.62      3.02 o 
   0   6  20       10.45       14.95      8.41 o 
  -9   1  21        0.44        4.63      3.61 o 
  -8   1  21       14.43       12.02      4.04 o 
  -7   1  21       29.17       28.09      5.30 o 
  -6   1  21        9.93        7.05      2.75 o 
  -5   1  21       41.03       41.67      5.56 o 
  -4   1  21       49.00       43.97      5.63 o 
  -3   1  21        1.00       -0.38      4.07 o 
  -2   1  21       49.94       50.08      8.37 o 
  -1   1  21        0.30        3.32      4.46 o 
   0   1  21       38.82       40.08      5.41 o 
   1   1  21        0.47        5.35      3.13 o 
   2   1  21        0.96        0.37      4.74 o 
   3   1  21        6.73       11.20      4.02 o 
   4   1  21       30.61       36.92      5.14 o 
  -9   2  21       22.77       22.22      4.86 o 
  -8   2  21       38.77       37.62      5.75 o 
  -7   2  21        9.62       11.88      3.92 o 
  -6   2  21        0.40        1.33      2.67 o 
  -5   2  21       32.75       30.45      3.88 o 
  -4   2  21        4.55       10.84      6.23 o 
  -3   2  21        5.71        1.82      3.52 o 
  -2   2  21        5.40        5.68      3.37 o 
  -1   2  21       37.99       44.66      5.60 o 
   0   2  21       53.63       52.39      5.86 o 
   1   2  21      125.80      126.52      6.34 o 
   2   2  21        9.31        7.29      2.81 o 
   3   2  21        0.01        0.03      5.62 o 
   4   2  21       11.84       13.67      3.56 o 
  -8   3  21       24.19       16.61      7.74 o 
  -7   3  21       48.86       36.86      9.02 o 
  -6   3  21       39.54       46.28      5.97 o 
  -5   3  21       18.15       20.10      4.22 o 
  -4   3  21        0.41       -1.14      1.94 o 
  -3   3  21       11.02       12.11      2.80 o 
  -2   3  21      104.48      103.24      7.48 o 
  -1   3  21       26.82       23.11      4.76 o 
   0   3  21      188.67      184.77     14.99 o 
   1   3  21       12.48        5.26      3.29 o 
   2   3  21       39.91       45.86      8.10 o 
   3   3  21        0.70        4.87      2.40 o 
  -7   4  21      181.93      183.99     10.40 o 
  -6   4  21      168.36      166.19      9.73 o 
  -5   4  21        2.78       -0.16      2.77 o 
  -4   4  21        0.34        4.18      3.02 o 
  -3   4  21       64.82       68.11      6.97 o 
  -2   4  21        3.80        5.55      2.50 o 
  -1   4  21      167.54      188.34     13.82 o 
   0   4  21        1.79        6.25      5.07 o 
   1   4  21       81.61       85.36      7.33 o 
   2   4  21       31.69       38.39      4.34 o 
  -6   5  21       17.25       31.17      5.70 o 
  -5   5  21       43.94       41.00     10.84 o 
  -4   5  21        1.58       -1.40      2.78 o 
  -3   5  21        0.38       -0.63      3.02 o 
  -2   5  21       30.98       40.49      5.86 o 
  -1   5  21        3.01        3.70      2.44 o 
   0   5  21      160.56      153.98      7.53 o 
   1   5  21        0.03        2.92      2.99 o 
  -8   0  22      105.92      108.53     11.62 o 
  -7   0  22        8.37        1.59      4.98 o 
  -6   0  22       35.43       31.75      7.63 o 
  -5   0  22      344.02      335.90     17.68 o 
  -4   0  22       86.30      106.17     10.92 o 
  -3   0  22       62.03       69.44      9.66 o 
  -2   0  22       31.26       28.80      7.34 o 
  -1   0  22      483.55      488.99     21.26 o 
   0   0  22      301.52      245.99     15.39 o 
   1   0  22      115.83      101.75     11.32 o 
   2   0  22        0.42        0.29      4.35 o 
   3   0  22      208.36      242.57     15.75 o 
  -8   1  22       26.25       28.02      5.11 o 
  -7   1  22       51.35       57.23      9.77 o 
  -6   1  22       55.97       55.69      6.93 o 
  -5   1  22       47.11       45.31      5.87 o 
  -4   1  22       80.02       98.49      9.96 o 
  -3   1  22       57.56       62.10      7.71 o 
  -2   1  22       44.53       38.93      5.45 o 
  -1   1  22       97.13      103.02      7.77 o 
   0   1  22       35.48       36.96      5.41 o 
   1   1  22        2.71        6.65      3.30 o 
   2   1  22      210.87      218.03     10.61 o 
   3   1  22        2.22        9.19      5.66 o 
  -8   2  22      152.12      160.65      9.43 o 
  -7   2  22       23.20       22.72      4.79 o 
  -6   2  22        6.49        6.86      3.38 o 
  -5   2  22       69.24       68.42      6.64 o 
  -4   2  22       35.31       44.43      5.74 o 
  -3   2  22       66.01       69.83      6.65 o 
  -2   2  22      231.93      234.99     10.52 o 
  -1   2  22       36.97       35.01      5.43 o 
   0   2  22       96.38       89.91      7.56 o 
   1   2  22       12.17       12.47      3.73 o 
   2   2  22        3.76        5.26      3.58 o 
   3   2  22      104.84      107.65      8.41 o 
  -7   3  22       75.59       73.70      7.38 o 
  -6   3  22       75.54       90.68     13.09 o 
  -5   3  22       21.88       28.88      4.90 o 
  -4   3  22        2.46       -2.51      6.62 o 
  -3   3  22        0.03        1.24      2.97 o 
  -2   3  22       58.81       52.65      6.02 o 
  -1   3  22       68.49       71.96      6.88 o 
   0   3  22        0.00        0.62      2.99 o 
   1   3  22       81.26       82.84      8.53 o 
   2   3  22      242.07      253.79      9.05 o 
  -6   4  22        0.97        0.03      2.86 o 
  -5   4  22       34.09       36.64      5.75 o 
  -4   4  22        0.64       -3.34      3.34 o 
  -3   4  22       56.11       56.88      6.67 o 
  -2   4  22       89.27       86.52      7.27 o 
  -1   4  22        3.84        2.62      5.55 o 
   0   4  22       31.80       28.50      9.27 o 
   1   4  22        0.01        3.04      3.08 o 
  -4   5  22        0.23        3.20      3.34 o 
  -3   5  22        0.74       -2.81      3.11 o 
  -2   5  22        0.26       -1.73      6.64 o 
  -1   5  22        9.41       11.45      4.09 o 
  -8   1  23        0.01        2.88      6.27 o 
  -7   1  23       15.07       24.34      7.74 o 
  -6   1  23        0.06        7.83      4.06 o 
  -5   1  23       14.86       15.64      4.58 o 
  -4   1  23        5.01        6.07      4.00 o 
  -3   1  23        0.95        0.80      3.28 o 
  -2   1  23       13.21       17.40      4.53 o 
  -1   1  23       42.70       35.86      5.54 o 
   0   1  23       52.76       54.55      6.54 o 
   1   1  23       15.31       20.25      5.40 o 
   2   1  23        1.15        4.96      2.97 o 
  -7   2  23       16.03       23.34      7.82 o 
  -6   2  23       98.48       98.10     12.02 o 
  -5   2  23        4.93        2.81      3.62 o 
  -4   2  23       56.33       63.16      8.22 o 
  -3   2  23        3.40        7.15      3.77 o 
  -2   2  23        4.40        7.16      3.55 o 
  -1   2  23        3.62        7.06      3.78 o 
   0   2  23       30.61       38.48      8.79 o 
   1   2  23        6.55        9.54      4.79 o 
   2   2  23        0.26        1.81      2.82 o 
  -6   3  23        6.04        8.91      3.62 o 
  -5   3  23       96.30      103.48     12.61 o 
  -4   3  23        2.15        6.23      6.27 o 
  -3   3  23        9.49       13.15      4.17 o 
  -2   3  23        1.72        4.50      3.32 o 
  -1   3  23        1.96        0.04      3.41 o 
   0   3  23       45.85       44.46      5.94 o 
   1   3  23       53.38       62.96      6.69 o 
  -5   4  23        0.55       -0.16      2.83 o 
  -4   4  23       15.14        9.55      7.67 o 
  -3   4  23       19.76       19.47      7.23 o 
  -2   4  23        5.77        4.03      3.29 o 
  -1   4  23       48.01       56.88      6.46 o 
  -7   0  24        1.63       -3.91      5.75 o 
  -6   0  24        0.60        8.89      6.19 o 
  -5   0  24       11.11       13.94      6.82 o 
  -4   0  24       20.56       28.24      7.74 o 
  -3   0  24       41.30       34.44      8.00 o 
  -2   0  24      155.21      166.45     13.09 o 
  -1   0  24        0.08        2.36      4.68 o 
   0   0  24       47.70       55.31      9.77 o 
   1   0  24        2.60        6.71      6.01 o 
  -7   1  24      172.02      169.00     14.31 o 
  -6   1  24       83.92       78.37      7.57 o 
  -5   1  24        6.85       12.27      4.72 o 
  -4   1  24       32.15       20.72      6.18 o 
  -3   1  24      136.21      157.99      9.49 o 
  -2   1  24      108.38      118.06     17.61 o 
  -1   1  24      502.17      496.89     16.14 o 
   0   1  24       14.41       21.69      4.96 o 
   1   1  24       84.51       86.44     10.42 o 
  -6   2  24       19.54       19.06      7.48 o 
  -5   2  24       37.06       42.40      6.45 o 
  -4   2  24       30.03       49.07      6.24 o 
  -3   2  24       11.11        9.93      3.91 o 
  -2   2  24      137.03      136.33      9.18 o 
  -1   2  24        3.63        3.86      3.53 o 
   0   2  24      145.08      191.05     14.24 o 
  -5   3  24        1.66        1.29      5.79 o 
  -4   3  24       53.05       60.03     10.58 o 
  -3   3  24       87.93       92.05      7.96 o 
  -2   3  24        9.97       15.55      4.47 o 
  -1   3  24      112.41      106.07      8.34 o 
  -5   1  25       20.65       25.80      5.53 o 
  -4   1  25        6.55        8.24      4.24 o 
  -3   1  25       31.33       35.73      5.94 o 
  -2   1  25        0.01        3.12      3.43 o 
  -1   1  25        6.09       13.58      5.11 o 
  -4   2  25       47.43       52.40      7.12 o 
  -3   2  25       13.48       14.20      4.61 o 
  -2   2  25       39.31       46.35      6.50 o 
                                                 
